# Supplementary material for: Population genomics of the pathogenic yeast Candida tropicalis identifies hybrid isolates in environmental samples
Source: PLoS Pathog. 2021 Mar 31;17(3):e1009138. doi: 10.1371/journal.ppat.1009138 (PMC8041210; doi:10.1371/journal.ppat.1009138)
Supplement: S1 Table — (XLSX) [file ppat.1009138.s010.xlsx]

## Sheet: Sheet1
Table S1. List of strains used in this study.
Strain name	Strain code	Strain description	Source	GPS	Sequencing method	Coverage (X)	MTL	Notes	Reference
Clinical isolates
SJH2014 ct01	ct01	Clinical	St. James's Hospital, Dublin, Ireland		Illumina sequencing (LITE)	141.07	a/a
SJH2014 ct02	ct02	Clinical	St. James's Hospital, Dublin, Ireland		Illumina sequencing (LITE)	123.15	a/alpha
SJH2014 ct03	ct03	Clinical	St. James's Hospital, Dublin, Ireland		Illumina sequencing (LITE)	88.67	a/alpha
SJH2015 ct04	ct04	Clinical	St. James's Hospital, Dublin, Ireland		Illumina sequencing (LITE)	95.02	a/a
SJH2015 ct05	ct05	Clinical	St. James's Hospital, Dublin, Ireland		Illumina sequencing (LITE)	148.71	a/alpha
SJH2015 ct06	ct06	Clinical	St. James's Hospital, Dublin, Ireland		Illumina sequencing (LITE)	74.7	alpha/alpha/alpha	Trisomic for scaffold 8 (MTL)
SJH2015 ct07	ct07	Clinical	St. James's Hospital, Dublin, Ireland		Illumina sequencing (LITE)	81.59	alpha/alpha
SJH2015 ct08	ct08	Clinical	St. James's Hospital, Dublin, Ireland		Illumina sequencing (LITE)	112.44	a/a
SJH2016 ct09	ct09	Clinical	St. James's Hospital, Dublin, Ireland		Illumina sequencing (LITE)	125.85	a/a
MYA-3404	ct11	Clinical	Netherlands		Illumina sequencing (LITE)	128.61	a/alpha	Reference genome	Joly, S., Pujol, C., Schröppel, K. and Soll, D. R. (1996) 'Development of two species- specific fingerprinting probes for broad computer-assisted epidemiological studies of Candida tropicalis', Journal of Clinical Microbiology, 34(12), 3063- 3071; Butler, G., Rasmussen, M. D., Lin, M. F., Santos, M. A., Sakthikumar, S., Munro, C. A., Rheinbay, E., Grabherr, M., Forche, A., Reedy, J. L., Agrafiot…
CAY2597	ct12	Clinical (AM2005/0093)	Colombia		Illumina sequencing (LITE)	67.79	a/a		Jacobsen, M. D., Davidson, A. D., Li, S.-Y., Shaw, D. J., Gow, N. A. R. and Odds, F.C. (2008) 'Molecular phylogenetic analysis of Candida tropicalis isolates by multi-locus sequence typing', Fungal Genetics and Biology, 45(6), 1040-1042.
8517	ct16	Clinical	Instituto de Salud Carlos III, Madrid, Spain		Illumina sequencing (LITE)	72.6	a/alpha
8311	ct17	Clinical	Instituto de Salud Carlos III, Madrid, Spain		Illumina sequencing (LITE)	69.39	a/alpha
8193	ct18	Clinical	Instituto de Salud Carlos III, Madrid, Spain		Illumina sequencing (LITE)	95.56	a/alpha/alpha	Trisomic for scaffold 8 (MTL)
8759	ct19	Clinical	Instituto de Salud Carlos III, Madrid, Spain		Illumina sequencing (LITE)	97.6	a/alpha
1257	ct20	Clinical	Instituto de Salud Carlos III, Madrid, Spain		Illumina sequencing (LITE)	89.71	a/a
8590	ct21	Clinical	Instituto de Salud Carlos III, Madrid, Spain		Illumina sequencing (LITE)	75.41	a/a
8550	ct22	Clinical	Instituto de Salud Carlos III, Madrid, Spain		Illumina sequencing (LITE)	93.58	a/alpha
8638	ct23	Clinical	Instituto de Salud Carlos III, Madrid, Spain		Illumina sequencing (LITE)	104.76	a/alpha
8809	ct24	Clinical	Instituto de Salud Carlos III, Madrid, Spain		Illumina sequencing (LITE)	59.22	a/alpha
CL9620	ct25	Clinical	Instituto de Salud Carlos III, Madrid, Spain		Illumina sequencing (LITE)	33.44	a/alpha
CL9609	ct26	Clinical	Instituto de Salud Carlos III, Madrid, Spain		Illumina sequencing (LITE)	63.32	Undetermined	Octaploid
CL9658	ct27	Clinical	Instituto de Salud Carlos III, Madrid, Spain		Illumina sequencing (LITE)	56.31	a/alpha
CL9768	ct28	Clinical	Instituto de Salud Carlos III, Madrid, Spain		Illumina sequencing (LITE)	62.23	a/alpha
CL9714	ct29	Clinical	Instituto de Salud Carlos III, Madrid, Spain		Illumina sequencing (LITE)	45.3	alpha/alpha
CL9863	ct30	Clinical	Instituto de Salud Carlos III, Madrid, Spain		Illumina sequencing (LITE)	70.84	alpha/alpha
CL9624	ct31	Clinical	Instituto de Salud Carlos III, Madrid, Spain		Illumina sequencing (LITE)	85.99	a/alpha
CL9649	ct32	Clinical	Instituto de Salud Carlos III, Madrid, Spain		Illumina sequencing (LITE)	60.64	a/alpha
CL9763	ct33	Clinical	Instituto de Salud Carlos III, Madrid, Spain		Illumina sequencing (LITE)	111.68	alpha/alpha
CL9858	ct34	Clinical	Instituto de Salud Carlos III, Madrid, Spain		Illumina sequencing (LITE)	83.32	a/a
CL9727	ct35	Clinical	Instituto de Salud Carlos III, Madrid, Spain		Illumina sequencing (LITE)	75.73	a/a
CL9760	ct36	Clinical	Instituto de Salud Carlos III, Madrid, Spain		Illumina sequencing (LITE)	65.88	alpha/alpha
DSM4959 (C8)	ct44	Clinical	Hans-Knöll-Institut (HKI), Jena, Germany		Illumina sequencing (LITE)	85.3	a/alpha
CAS08-0047	ct45	Clinical	Centers for Disease Control and Prevention, USA		Illumina sequencing (LITE)	123.86	a/alpha
CAS08-0093	ct46	Clinical	Centers for Disease Control and Prevention, USA		Illumina sequencing (LITE)	90.14	alpha/alpha
CAS08-0098	ct47	Clinical	Centers for Disease Control and Prevention, USA		Illumina sequencing (LITE)	94.38	a/alpha
CAS08-0102	ct48	Clinical	Centers for Disease Control and Prevention, USA		Illumina sequencing (LITE)	108.88	a/alpha
CAS08-0106	ct49	Clinical	Centers for Disease Control and Prevention, USA		Illumina sequencing (LITE)	78.55	a/alpha
CAS08-0195	ct50	Clinical	Centers for Disease Control and Prevention, USA		Illumina sequencing (LITE)	59.01	a/alpha
CAS08-0196	ct51	Clinical	Centers for Disease Control and Prevention, USA		Illumina sequencing	101.42	a/alpha
CAS08-0200	ct52	Clinical	Centers for Disease Control and Prevention, USA		Illumina sequencing (LITE)	80.93	a/alpha
CAS08-0201	ct53	Clinical	Centers for Disease Control and Prevention, USA		Illumina sequencing (LITE)	95.7	a/alpha
CAS08-0239	ct54	Clinical	Centers for Disease Control and Prevention, USA		Illumina sequencing (LITE)	81.51	a/alpha
CAS09-0757	ct55	Clinical	Centers for Disease Control and Prevention, USA		Illumina sequencing (LITE)	105.02	a/alpha
CAS09-0848	ct56	Clinical	Centers for Disease Control and Prevention, USA		Illumina sequencing (LITE)	84.06	alpha/alpha
CAS09-0851	ct57	Clinical	Centers for Disease Control and Prevention, USA		Illumina sequencing (LITE)	60.47	a/alpha
CAS09-0858	ct58	Clinical	Centers for Disease Control and Prevention, USA		Illumina sequencing (LITE)	65.16	a/alpha
CAS09-0967	ct59	Clinical	Centers for Disease Control and Prevention, USA		Illumina sequencing (LITE)	45.32	a/alpha
CAS09-1008	ct60	Clinical	Centers for Disease Control and Prevention, USA		Illumina sequencing (LITE)	40.67	a/alpha
CAS09-1009	ct61	Clinical	Centers for Disease Control and Prevention, USA		Illumina sequencing (LITE)	39.36	a/alpha
CAS09-1012	ct62	Clinical	Centers for Disease Control and Prevention, USA		Illumina sequencing (LITE)	69.45	a/a
CAS09-1057	ct63	Clinical	Centers for Disease Control and Prevention, USA		Illumina sequencing (LITE)	75.22	a/alpha
CAS09-1073	ct64	Clinical	Centers for Disease Control and Prevention, USA		Illumina sequencing (LITE)	42.06	a/a
CAS10-1821	ct65	Clinical	Centers for Disease Control and Prevention, USA		Illumina sequencing (LITE)	111.75	a/alpha
CAS10-1835	ct66	Clinical	Centers for Disease Control and Prevention, USA		Illumina sequencing (LITE)	94.35	a/a/alpha	Triploid
CAS10-1853	ct67	Clinical	Centers for Disease Control and Prevention, USA		Illumina sequencing (LITE)	76.35	a/alpha
CAS10-1859	ct68	Clinical	Centers for Disease Control and Prevention, USA		Illumina sequencing (LITE)	85.24	a/alpha
CAS10-1879	ct69	Clinical	Centers for Disease Control and Prevention, USA		Illumina sequencing (LITE)	84.46	a/a
CAS10-1897	ct70	Clinical	Centers for Disease Control and Prevention, USA		Illumina sequencing (LITE)	51.14	a/alpha
CAS10-1899	ct71	Clinical	Centers for Disease Control and Prevention, USA		Illumina sequencing (LITE)	86.93	a/alpha
CAS10-1991	ct72	Clinical	Centers for Disease Control and Prevention, USA		Illumina sequencing (LITE)	92.19	a/alpha
CAS10-2014	ct73	Clinical	Centers for Disease Control and Prevention, USA		Illumina sequencing (LITE)	77.31	a/a
CAS10-2044	ct74	Clinical	Centers for Disease Control and Prevention, USA		Illumina sequencing (LITE)	93.77	a/alpha
Environmental isolates
2015#18	ct10	Environmental (coconut)	Kottayam district, Kerala, India		Illumina sequencing (LITE)	128.02	a/alpha
UCD146	ct75	Environmental (soil from pot plant)	Dublin, Ireland	53.286951,-6.164506	Illumina sequencing	99.9	a/alpha
UCD422	ct76	Environmental (garden soil)	Dublin, Ireland	53.2789222,-6.2593397	Illumina sequencing	109	a/alpha
UCD495	ct77	Environmental (soil in UCD)	Dublin, Ireland	53.308127, -6.223370	Illumina sequencing	96	a/alpha
UCD497	ct78	Environmental (soil in UCD)	Dublin, Ireland	53.308127, -6.223370	Illumina sequencing	100	a/alpha
yHKB116	ct37	Environmental (soil/mulch)	University of Wisconsin-Madison, USA	41.795027:-88.021231	Illumina sequencing (LITE)	80.11	a/alpha		Opulente DA, Langdon QK, Buh KV, Haase MAB, Sylvester K, Moriarty RV, Jarzyna M, Considine SL, Schneider RM, Hittinger CT. 2019. Pathogenic budding yeasts isolated outside of clinical settings. FEMS Yeast Res 19: foz032.
yHMH234	ct38	Environmental (soil)	University of Wisconsin-Madison, USA	38.775310, -75.097333	Illumina sequencing (LITE)	87.71	a/alpha		Opulente DA, Langdon QK, Buh KV, Haase MAB, Sylvester K, Moriarty RV, Jarzyna M, Considine SL, Schneider RM, Hittinger CT. 2019. Pathogenic budding yeasts isolated outside of clinical settings. FEMS Yeast Res 19: foz032.
yHMH254	ct39	Environmental (soil)	University of Wisconsin-Madison, USA	40.160094, -77.686988	Illumina sequencing (LITE)	63.1	a/alpha		Opulente DA, Langdon QK, Buh KV, Haase MAB, Sylvester K, Moriarty RV, Jarzyna M, Considine SL, Schneider RM, Hittinger CT. 2019. Pathogenic budding yeasts isolated outside of clinical settings. FEMS Yeast Res 19: foz032.
yHMH262	ct40	Environmental (compost)	University of Wisconsin-Madison, USA	40.382655, -80.048606	Illumina sequencing (LITE)	75.85	a/alpha
yHMH263	ct41	Environmental (compost)	University of Wisconsin-Madison, USA	40.382655, -80.048606	Illumina sequencing (LITE)	92.79	a/alpha
yHMH255	ct42	Environmental (soil)	University of Wisconsin-Madison, USA	40.160094, -77.686989	Illumina sequencing (LITE)	47.77	a/alpha		Opulente DA, Langdon QK, Buh KV, Haase MAB, Sylvester K, Moriarty RV, Jarzyna M, Considine SL, Schneider RM, Hittinger CT. 2019. Pathogenic budding yeasts isolated outside of clinical settings. FEMS Yeast Res 19: foz032.
yHMH296	ct43	Environmental (compost)	University of Wisconsin-Madison, USA	40.382655, -80.048606	Illumina sequencing (LITE)	65.39	a/alpha
Lab strains
CAY3741	ct13	Engineered strain (arg4Δ::FRT/arg4Δ::FRT his1Δ::FRT/his1Δ::FRT STAT+)	Netherlands		Illumina sequencing (LITE)	105.01	a/a	MYA-3404 background	Mancera, E., Porman, A. M., Cuomo, C. A., Bennett, R. J. and Johnson, A. D. (2015) 'Finding a Missing Gene: EFG1 Regulates Morphogenesis in Candida tropicalis', G3 (Bethesda), 5(5), 849-56.
CAY3764	ct14	Engineered strain (his1Δ::FRT/his1Δ::FRT leu2Δ::FRT/leu2Δ::FRT)	Colombia		Illumina sequencing (LITE)	66.72	a/a	AM2005/0093 background. Trisomic for scaffold 4.	Mancera, E., Frazer, C., Porman, A. M., Ruiz-Castro, S., Johnson, A. D. and Bennett, R. J. (2019) 'Genetic Modification of Closely Related Candida Species', Frontiers in Microbiology, 10, 357.
CAY3763	ct15	Engineered strain (his1Δ::FRT/his1Δ::FRT leu2Δ::FRT/leu2Δ::FRT)	Colombia		Illumina sequencing (LITE)	61.74	a/a	AM2005/0093 background. Trisomic for scaffold 4.	Mancera, E., Frazer, C., Porman, A. M., Ruiz-Castro, S., Johnson, A. D. and Bennett, R. J. (2019) 'Genetic Modification of Closely Related Candida Species', Frontiers in Microbiology, 10, 357.
