# Supplementary material for: Population genomics of the pathogenic yeast Candida tropicalis identifies hybrid isolates in environmental samples
Source: PLoS Pathog. 2021 Mar 31;17(3):e1009138. doi: 10.1371/journal.ppat.1009138 (PMC8041210; doi:10.1371/journal.ppat.1009138)
Supplement: S2 Table — (XLSX) [file ppat.1009138.s011.xlsx]

## Sheet: Sheet1
Table S2. List of media used for phenotypic testing.
Stress	Concentration	Media (Base)
Carbon sources
Ethanol	0.02	1% yeast extract, 2% peptone, 2% agar, 2% carbon source
Galactose	0.02
Glycerol	0.02
Lactose	0.02
Maltose	0.02
Mannitol	0.02
Sodium acetate	0.02
Sorbitol	0.02
Starch	0.02
Sucrose	0.02
Xylose	0.02
No C source	-
Nitrogen sources
Ammonium (NH4)	0.005	in YNB (0.19% of yeast nitrogen base without ammonium sulphate or amino acids, 2% glucose and 2% agar
Adenine	10 mM
Alanine	10 mM
Allantoin	10 mM
Arginine	10 mM
Aspartic acid	10 mM
Cysteine	10 mM
gamma-Aminobutyric acid (GABA)	10 mM
Glutamate	10 mM
Glutamine	10 mM
Glycine	10 mM
Isoleucine	10 mM
L-Histidine	10 mM
L-Ornithine	10 mM
L-Tryptophan	10 mM
Leucine	10 mM
Lysine	10 mM
Methionine	10 mM
Phenylalanine	10 mM
Proline	10 mM
Serine	10 mM
Threonine	10 mM
Tyrosine	10 mM
Urea	10 mM
Valine	10 mM
All other stressors
Bathophenanthrolinedisulfonic acid disodium salt (BPS)	150 µM	in YPD (1% yeast extract, 2% peptone, 2% glucose)
Cadmium chloride (CdCl2)	0.05 mM
Cadmium chloride (CdCl2)	0.1 mM
Cadmium chloride (CdCl2)	0.3 mM
Caffeine	10 mM
Caffeine	25 mM
Caffeine	30 mM
Calcofluor white (CFW)	10 µM
Caspofungin	0.03 µg/ml
Caspofungin	0.06 µg/ml
Caspofungin	1 µg/ml
Cobalt chloride (CoCl2)	0.5 mM
Cobalt chloride (CoCl2)	1 mM
Cobalt chloride (CoCl2)	2 mM
Cobalt chloride (CoCl2)	4 mM
Congo red	250 µg/ml
Congo red	350 µg/ml
Copper chloride (CuCl2)	4 mM
Copper chloride (CuCl2)	8 mM
Copper chloride (CuCl2)	10 mM
Copper sulphate (CuSO4)	2 mM
Copper sulphate (CuSO4)	4 mM
Copper sulphate (CuSO4)	6 mM
Ethylenediaminetetraacetic acid (EDTA)	0.75 mM
Fluconazole	0.1 µg/ml
Fluconazole	0.5 µg/ml
Fluconazole	8 µg/ml
Fluconazole	64 µg/ml
Glycerol	0.03
High carbon dioxide (CO2)	5% CO2
Hydrogen peroxide (H2O2)	5 mM
Hypoxia	1% O2
Ketoconazole	0.05 µg/ml
Ketoconazole	0.1 µg/ml
Ketoconazole	1 µg/ml
Ketoconazole	2 µg/ml
Ketoconazole	4 µg/ml
Lithium chloride (LiCl)	300 mM
Nystatin	8 µg/ml
pH 2	150 mM glycine
Sodium chloride (NaCl)	1 M
Sodium dodecyl sulfate (SDS)	0.0004
Sodium dodecyl sulfate (SDS)	0.0008
Sorbitol	1 M
Zinc chloride (ZnCl2)	2 mM
Zinc chloride (ZnCl2)	4 mM
Zinc sulphate (ZnSO4)	2 mM
Zinc sulphate (ZnSO4)	4 mM
Spider media	-	2% nutrient broth, 2% mannitol, 0.4% K2HPO4, 2.7% bacto agar, pH adjusted to 7.2 with NaOH
Abbreviations
K2HPO4 = dipotassium phosphate
NaOH = sodium hydroxide
YNB = yeast nitrogen base
YPD = yeast extract peptone dextrose
