# Supplementary material for: Population genomics of the pathogenic yeast Candida tropicalis identifies hybrid isolates in environmental samples
Source: PLoS Pathog. 2021 Mar 31;17(3):e1009138. doi: 10.1371/journal.ppat.1009138 (PMC8041210; doi:10.1371/journal.ppat.1009138)
Supplement: S3 Table — (XLSX) [file ppat.1009138.s012.xlsx]

## Sheet: Sheet1
Table S3. List of primers used in this study.
Name	Sequence 5’-3’	Application
g60BAT22_TOP	CCATTCTTTTGGAGTTGTAGTTT	Cloning of BAT22 guide into pCP-tRNA
g60BAT22_BOT	AACAAACTACAACTCCAAAAGAA
RT_BAT22_2bpDel_SNP-TOP	TCAATTATTTAATCATTCAATCATGTCTGCCCCATTAGATGCTAGTAAATTGGAAATTACAAACTACAACTC	Synthesis of BAT22 repair template
RT_BAT22_2bpDel_SNP-BOT	CAGTGAAAGTTTTACCAAAGACTAATTGTTCTTTTGGTAATAATTCTTTTGGAGTTGTAGTTTGTAATTTC
bat22_fwd_01	CATCACTATCACGGTAAGCT	Sequencing of BAT22 edited site
bat22_rev_01	TCTTCCGTCTTAACTCCAAG
MTLa1F	GCTCAAAAGGAAGAGGAGGAA	Amplification of MTLa
MTLa1R	TCAATTCTCTTTCCCGTCTGTT
MTLalpha2F	CCGGTTTTCGACTCAAAGAG	Amplification of MTLalpha
MTLalpha2R	AGCAAGTTCCGGAGACACCT
NL-1	GCATATCAATAAGCGGAGGAAAAG	Amplification of D1-D2 domain of large subunit rDNA
NL-4	GGTCCGTGTTTCAAGACGG
The guide sequences are highlighted in grey, and the SNPs introduced are in bold.
