# Supplementary material for: Population genomics of the pathogenic yeast Candida tropicalis identifies hybrid isolates in environmental samples
Source: PLoS Pathog. 2021 Mar 31;17(3):e1009138. doi: 10.1371/journal.ppat.1009138 (PMC8041210; doi:10.1371/journal.ppat.1009138)
Supplement: S4 Table — (XLSX) [file ppat.1009138.s013.xlsx]

## Sheet: Sheet1
Table S4. Isolate clusters identified by principal component analysis.
Cluster number	Number of isolates in cluster	Isolates in cluster
1	9	ct01, ct02, ct08, ct17, ct18, ct22, ct24, ct38, ct68
2	24	ct03, ct05, ct06, ct07, ct10, ct11, ct13, ct16, ct20, ct29, ct32, ct34, ct35, ct37, ct44, ct47, ct48, ct50, ct51, ct58, ct70, ct71, ct73, ct74
3	11	ct04, ct12, ct14, ct15, ct28, ct31, ct53, ct54, ct62, ct63, ct67
4	15	ct09, ct19, ct23, ct26, ct27, ct30, ct33, ct36, ct46, ct56, ct61, ct64, ct65, ct66, ct69
5	5	ct39, ct40, ct41, ct43, ct72
6	7	ct45, ct49, ct52, ct55, ct57, ct59, ct60
