# Supplementary material for: Population genomics of the pathogenic yeast Candida tropicalis identifies hybrid isolates in environmental samples
Source: PLoS Pathog. 2021 Mar 31;17(3):e1009138. doi: 10.1371/journal.ppat.1009138 (PMC8041210; doi:10.1371/journal.ppat.1009138)
Supplement: S5 Table — (XLSX) [file ppat.1009138.s014.xlsx]

## Sheet: het_blocks
Table S5A. Summary of heterozygous blocks in C. tropicalis isolates.
Isolate	Average heterozygous block length	Total length of all heterozygous blocks	Heterozygous blocks as percentage of the genome	Number of heterozygous blocks
ct01	204.367	275282	1.89504	1347
ct02	237.882	517155	3.56009	2174
ct03	210.53	364006	2.50582	1729
ct04	208.686	391703	2.69648	1877
ct05	204.381	451069	3.10516	2207
ct06	200.494	216133	1.48786	1078
ct07	196.637	276472	1.90323	1406
ct08	205.636	292414	2.01298	1422
ct09	206.58	1084132	7.46316	5248
ct10	202.544	569350	3.9194	2811
ct11	195.524	577382	3.97469	2953
ct12	200.853	345468	2.3782	1720
ct13	201.563	556111	3.82827	2759
ct14	200.161	303845	2.09167	1518
ct15	198.432	298243	2.0531	1503
ct16	202.879	627910	4.32253	3095
ct17	233.05	401546	2.76424	1723
ct18	233.974	425832	2.93143	1820
ct19	193.023	488540	3.36311	2531
ct20	213.108	53064	0.365292	249
ct22	217.079	509050	3.5043	2345
ct23	195.315	504109	3.47028	2581
ct24	213.134	466550	3.21173	2189
ct25	720.882	8204359	56.4788	11381
ct26	190.185	377327	2.59752	1984
ct27	192.429	491271	3.38191	2553
ct28	196.955	505584	3.48044	2567
ct29	200.16	634108	4.3652	3168
ct30	194.147	465953	3.20762	2400
ct31	200.551	556128	3.82838	2773
ct32	199.369	548264	3.77425	2750
ct33	195.739	350960	2.41601	1793
ct34	210.3	466235	3.20956	2217
ct35	199.516	554056	3.81412	2777
ct36	194.1	286880	1.97488	1478
ct37	197.353	522000	3.59345	2645
ct38	208.033	791567	5.44914	3805
ct39	214.549	824941	5.67889	3845
ct40	214.579	832994	5.73433	3882
ct41	210.294	746965	5.1421	3552
ct42	882.036	9906148	68.1939	11231
ct43	215.424	817751	5.62939	3796
ct44	200.786	423860	2.91785	2111
ct45	244.024	793077	5.45954	3250
ct46	195.811	471121	3.24319	2406
ct47	204.241	680531	4.68477	3332
ct48	201.605	444740	3.06159	2206
ct49	249.364	737121	5.07434	2956
ct50	204.077	435909	3.0008	2136
ct51	197.13	487897	3.35868	2475
ct52	239.955	812007	5.58985	3384
ct53	204.864	538793	3.70905	2630
ct54	203.73	463079	3.18783	2273
ct55	244.748	815501	5.61391	3332
ct56	197.463	452388	3.11424	2291
ct57	243.48	580213	3.99418	2383
ct58	208.225	404165	2.78227	1941
ct59	251.267	636207	4.37965	2532
ct60	230.373	577544	3.97581	2507
ct61	194.219	322015	2.21675	1658
ct62	200.24	388666	2.67557	1941
ct63	198.563	517654	3.56353	2607
ct64	192.556	415536	2.86055	2158
ct65	197.262	515052	3.54562	2611
ct66	200.962	688698	4.74099	3427
ct67	196.84	478322	3.29277	2430
ct68	234.527	468115	3.2225	1996
ct69	193.493	458192	3.15419	2368
ct70	198.506	510160	3.51194	2570
ct71	199.276	479457	3.30058	2406
ct72	218.106	791723	5.45022	3630
ct73	195.727	485208	3.34017	2479
ct74	206.917	647857	4.45984	3131
ct75	958.421	10475541	72.1136	10930
ct76	976.099	10737091	73.9141	11000
ct77	979.179	10521278	72.4284	10745
ct78	971.869	10381509	71.4663	10682
AVERAGE	262.939	1.25864e+06	8.66446	3140.21

## Sheet: loh_blocks
Table S5B. Summary of LOH blocks in C. tropicalis isolates.
Isolate	Average LOH block length	Total length of all LOH blocks	LOH as a percentage of the genome	Number of LOH blocks
ct01	2967.76	14099819	97.0631	4751
ct02	1905.69	13778111	94.8485	7230
ct03	2366.49	13978882	96.2306	5907
ct04	2198.16	13934119	95.9224	6339
ct05	1842.95	13833173	95.2275	7506
ct06	3645.17	14190643	97.6883	3893
ct07	2763.05	14088788	96.9872	5099
ct08	2782.18	14075056	96.8926	5059
ct09	825.34	12952068	89.162	15693
ct10	1443.05	13654129	93.995	9462
ct11	1386.94	13625276	93.7963	9824
ct12	2312.7	13987182	96.2877	6048
ct13	1493.13	13677108	94.1531	9160
ct14	2436.16	14042000	96.6651	5764
ct15	2616.05	14056045	96.7617	5373
ct16	1329.14	13571837	93.4285	10211
ct17	2409	13943265	95.9854	5788
ct18	2222.85	13899478	95.6839	6253
ct19	1594.88	13762197	94.7389	8629
ct20	10718.8	14438169	99.3923	1347
ct22	1744.99	13767989	94.7788	7890
ct23	1576.32	13743938	94.6132	8719
ct24	1876.05	13828398	95.1946	7371
ct25	415.861	6144767	42.3005	14776
ct26	1799.1	13908869	95.7486	7731
ct27	1579.57	13756488	94.6996	8709
ct28	1543.11	13730562	94.5211	8898
ct29	1328.89	13569330	93.4112	10211
ct30	1689.88	13801225	95.0076	8167
ct31	1437.06	13657793	94.0202	9504
ct32	1491.75	13683799	94.1992	9173
ct33	2200	13974421	96.1998	6352
ct34	1955.49	13844883	95.3081	7080
ct35	1540.22	13694101	94.2701	8891
ct36	2663.86	14075849	96.8981	5284
ct37	1527.9	13717510	94.4313	8978
ct38	1121.27	13357742	91.9546	11913
ct39	1058.86	13292888	91.5082	12554
ct40	1062.62	13286999	91.4676	12504
ct41	1180.24	13412300	92.3302	11364
ct42	335.01	4488459	30.8985	13398
ct43	1079.48	13308855	91.6181	12329
ct44	1917.06	13873790	95.5071	7237
ct45	1326.32	13417016	92.3627	10116
ct46	1696.67	13799026	94.9924	8133
ct47	1266.88	13506210	92.9767	10661
ct48	1868.16	13846795	95.3213	7412
ct49	1460.2	13502471	92.9509	9247
ct50	1910.53	13860912	95.4185	7255
ct51	1697.66	13783261	94.8839	8119
ct52	1281.84	13386265	92.151	10443
ct53	1533.21	13694675	94.2741	8932
ct54	1735.98	13804496	95.0301	7952
ct55	1300.93	13389142	92.1708	10292
ct56	1817.31	13833374	95.2289	7612
ct57	1849.82	13718260	94.4364	7416
ct58	2123.11	13916965	95.8043	6555
ct59	1736.03	13648690	93.9575	7862
ct60	1658.23	13692011	94.2557	8257
ct61	2346.15	14015910	96.4855	5974
ct62	2029.58	13916857	95.8036	6857
ct63	1529.73	13717121	94.4286	8967
ct64	1847.46	13874433	95.5115	7510
ct65	1562.71	13729992	94.5172	8786
ct66	1226.1	13479790	92.7948	10994
ct67	1653.26	13778257	94.8495	8334
ct68	2054.96	13848357	95.332	6739
ct69	1718.32	13811894	95.081	8038
ct70	1581.71	13737125	94.5663	8685
ct71	1672.38	13782090	94.8758	8241
ct72	1141.23	13358149	91.9574	11705
ct73	1613.77	13767065	94.7724	8531
ct74	1347.64	13561257	93.3556	10063
ct75	305.214	3931155	27.0621	12880
ct76	286.216	3672442	25.2811	12831
ct77	311.512	3898576	26.8378	12515
ct78	324.256	4031800	27.7549	12434
AVERAGE	1768.82	1.30158e+07	89.601	8632.69
