# Supplementary material for: Population genomics of the pathogenic yeast Candida tropicalis identifies hybrid isolates in environmental samples
Source: PLoS Pathog. 2021 Mar 31;17(3):e1009138. doi: 10.1371/journal.ppat.1009138 (PMC8041210; doi:10.1371/journal.ppat.1009138)
Supplement: S6 Table — (XLSX) [file ppat.1009138.s015.xlsx]

## Sheet: het_blocks
Table S6A. Summary of heterozygous blocks in C. tropicalis isolates using the alternative reference genome.
Isolate	Average heterozygous block length	Total length of all heterozygous blocks	Heterozygous blocks as percentage of the genome	Number of heterozygous blocks
ct01	205.142	278788	1.91918	1359
ct02	237.565	519792	3.57825	2188
ct03	209.51	362871	2.498	1732
ct04	209.078	400384	2.75624	1915
ct05	204.267	451431	3.10765	2210
ct06	204.293	218594	1.5048	1070
ct07	200.265	279369	1.92317	1395
ct08	208.196	292099	2.01081	1403
ct09	207.511	1095866	7.54394	5281
ct10	202.635	578117	3.97975	2853
ct11	197.805	584713	4.02516	2956
ct12	200.787	350173	2.41059	1744
ct13	201.923	561346	3.8643	2780
ct14	199.569	310529	2.13768	1556
ct15	197.767	300012	2.06528	1517
ct16	203.147	625286	4.30447	3078
ct17	236.854	406916	2.80121	1718
ct18	235.084	428794	2.95182	1824
ct19	193.537	495455	3.41071	2560
ct20	216.882	53353	0.367282	246
ct22	216.416	506846	3.48913	2342
ct23	197.398	508891	3.5032	2578
ct24	213.07	463428	3.19024	2175
ct25	718.479	8250292	56.795	11483
ct26	192.791	385389	2.65302	1999
ct27	194.099	500387	3.44466	2578
ct28	196.98	511164	3.51885	2595
ct29	200.657	630062	4.33734	3140
ct30	195.098	473503	3.25959	2427
ct31	201.292	566234	3.89795	2813
ct32	201.093	562456	3.87194	2797
ct33	197.962	355738	2.4489	1797
ct34	208.119	460984	3.17341	2215
ct35	199.513	545867	3.75775	2736
ct36	194.904	288263	1.9844	1479
ct37	196.911	524571	3.61114	2664
ct38	209.788	798664	5.498	3807
ct39	215.368	835199	5.74951	3878
ct40	216.424	844486	5.81344	3902
ct41	211.19	761764	5.24398	3607
ct42	885.396	9921746	68.3013	11206
ct43	216.512	825342	5.68165	3812
ct44	200.401	427455	2.9426	2133
ct45	246.36	804612	5.53895	3266
ct46	197.271	473057	3.25652	2398
ct47	202.368	674290	4.64181	3332
ct48	202.469	447254	3.07889	2209
ct49	250.915	749984	5.16289	2989
ct50	204.249	443629	3.05394	2172
ct51	197.823	490798	3.37865	2481
ct52	242.782	822789	5.66408	3389
ct53	204.756	542604	3.73528	2650
ct54	203.232	464995	3.20102	2288
ct55	246.925	833372	5.73693	3375
ct56	197.62	457490	3.14936	2315
ct57	244.927	591989	4.07525	2417
ct58	208.195	407437	2.80479	1957
ct59	252.561	647820	4.45959	2565
ct60	232.153	588043	4.04809	2533
ct61	194.265	324422	2.23332	1670
ct62	201.116	391773	2.69696	1948
ct63	198.593	527067	3.62833	2654
ct64	193.404	423748	2.91708	2191
ct65	199.775	525407	3.6169	2630
ct66	202.68	696004	4.79129	3434
ct67	197.488	487795	3.35798	2470
ct68	234.975	471595	3.24646	2007
ct69	194.627	462822	3.18606	2378
ct70	199.797	509883	3.51003	2552
ct71	199.484	484347	3.33424	2428
ct72	219.061	801545	5.51783	3659
ct73	197.175	494318	3.40288	2507
ct74	207.094	648824	4.4665	3133
ct75	961.278	10510615	72.355	10934
ct76	978.25	10767597	74.1241	11007
ct77	978.873	10536592	72.5338	10764
ct78	982.024	10407490	71.6451	10598
AVERAGE	263.977	1.26564e+06	8.71269	3153.87

## Sheet: loh_blocks
Table S6B. Summary of LOH blocks in C. tropicalis isolates using the alternative reference genome.
Isolate	Average LOH block length	Total length of all LOH blocks	LOH as a percentage of the genome	Number of LOH blocks
ct01	2954.57	14178979	97.608	4799
ct02	1914.54	13859326	95.4075	7239
ct03	2364.9	14061672	96.8005	5946
ct04	2234.62	14013287	96.4674	6271
ct05	1854.68	13915629	95.7951	7503
ct06	3683.61	14270323	98.2368	3874
ct07	2825.38	14169303	97.5414	5015
ct08	2799.65	14157846	97.4625	5057
ct09	826.646	13024631	89.6615	15756
ct10	1449.67	13728349	94.5059	9470
ct11	1390.3	13700052	94.3111	9854
ct12	2336.99	14068664	96.8486	6020
ct13	1496.21	13753153	94.6766	9192
ct14	2440.57	14118725	97.1932	5785
ct15	2630.38	14138301	97.328	5375
ct16	1326.99	13650736	93.9716	10287
ct17	2419.93	14021100	96.5212	5794
ct18	2236.82	13980098	96.2389	6250
ct19	1598.39	13838832	95.2665	8658
ct20	11110.9	14521962	99.9691	1307
ct22	1753.39	13851755	95.3554	7900
ct23	1578.39	13820356	95.1393	8756
ct24	1894.43	13914616	95.7882	7345
ct25	416.945	6188292	42.6002	14842
ct26	1800.83	13981661	96.2497	7764
ct27	1582.16	13831240	95.2142	8742
ct28	1555.46	13812529	95.0854	8880
ct29	1333.77	13655151	94.002	10238
ct30	1683.68	13873552	95.5055	8240
ct31	1452.63	13736101	94.5593	9456
ct32	1496.2	13753047	94.6759	9192
ct33	2200.08	14049693	96.718	6386
ct34	1956.74	13930064	95.8945	7119
ct35	1552.23	13782278	94.8771	8879
ct36	2652.73	14154946	97.4426	5336
ct37	1527.87	13793652	94.9554	9028
ct38	1124.56	13430593	92.4561	11943
ct39	1058.15	13365454	92.0077	12631
ct40	1060.7	13356300	91.9447	12592
ct41	1177.6	13479958	92.796	11447
ct42	339.915	4557244	31.372	13407
ct43	1078.41	13383105	92.1292	12410
ct44	1909.06	13949479	96.0281	7307
ct45	1327.97	13486882	92.8436	10156
ct46	1699.96	13876810	95.5279	8163
ct47	1265.16	13590323	93.5557	10742
ct48	1861.87	13923076	95.8464	7478
ct49	1461.69	13571834	93.4284	9285
ct50	1921.09	13935606	95.9326	7254
ct51	1702.61	13862664	95.4305	8142
ct52	1285.97	13457658	92.6425	10465
ct53	1544.54	13777313	94.843	8920
ct54	1754.14	13889270	95.6137	7918
ct55	1307.28	13457098	92.6386	10294
ct56	1822.78	13911466	95.7665	7632
ct57	1867.49	13793257	94.9527	7386
ct58	2127.79	13996601	96.3525	6578
ct59	1737.29	13719391	94.4442	7897
ct60	1664.74	13765776	94.7635	8269
ct61	2332.52	14095390	97.0326	6043
ct62	2041.21	13996580	96.3524	6857
ct63	1542.85	13794599	94.962	8941
ct64	1862.54	13950452	96.0348	7490
ct65	1552.88	13800453	95.0023	8887
ct66	1229.05	13556420	93.3223	11030
ct67	1670.9	13858453	95.4015	8294
ct68	2071.07	13927938	95.8799	6725
ct69	1721.31	13889272	95.6137	8069
ct70	1589.91	13817877	95.1222	8691
ct71	1677.51	13859606	95.4095	8262
ct72	1137.51	13426032	92.4247	11803
ct73	1615.31	13839963	95.2742	8568
ct74	1343.12	13639352	93.8932	10155
ct75	309.232	3981670	27.4098	12876
ct76	288.979	3725513	25.6464	12892
ct77	316.432	3965522	27.2986	12532
ct78	331.01	4092278	28.1712	12363
AVERAGE	1780.1	1.30916e+07	90.1226	8653.88
