# Supplementary material for: Population genomics of the pathogenic yeast Candida tropicalis identifies hybrid isolates in environmental samples
Source: PLoS Pathog. 2021 Mar 31;17(3):e1009138. doi: 10.1371/journal.ppat.1009138 (PMC8041210; doi:10.1371/journal.ppat.1009138)
Supplement: S7 Table — (XLSX) [file ppat.1009138.s016.xlsx]

## Sheet: Cell stressors
Table S7A. List of phenotype-genotype correlations in cell stressor screening.
Variant	Condition	Cosine similarity score	Strain with growth defect	Variant in strain	C. tropicalis gene	C. albicans homolog	CGD description of C. albicans homolog
ctro_c_1.2;45444;T-A	10 mM caffeine	1	ct06	ct06	CTRG_00024	ZCF26	Zn2-Cys6 transcription factor of unknown function; induced by alpha pheromone in SpiderM medium
ctro_c_1.2;1124737;GGT-G	10 mM caffeine	1	ct06	ct06	CTRG_00511	MSN5	Predicted karyopherin involved in nuclear import and export of proteins; flow model biofilm induced; Spider biofilm induced
ctro_c_1.2;1335346;A-AT	10 mM caffeine	1	ct06	ct06	CTRG_00606	PPZ1	Protein phosphatase Z; fungal-specific type 1 family serine/threonine protein phosphatase involved in cation homeostasis and cell wall integrity
ctro_c_1.2;2151490;T-TA	10 mM caffeine	1	ct06	ct06	CTRG_00949	NNF1	Ortholog(s) have role in chromosome segregation and nuclear MIS12/MIND complex localization
ctro_c_2.2;138395;TGG-T	10 mM caffeine	1	ct06	ct06	CTRG_01154	DDD1	Predicted dihydrodiol dehydrogenase; ortholog of S. pombe SPAC513.06c; flow model and rat catheter biofilm repressed
ctro_c_2.2;269410;C-A	10 mM caffeine	1	ct06	ct06	CTRG_01208	MNN41	Ortholog(s) have enzyme activator activity and role in protein N-linked glycosylation, protein O-linked glycosylation
ctro_c_2.2;328560;AT-A	10 mM caffeine	1	ct06	ct06	CTRG_01231	ENT2	Ortholog(s) have phosphatidylinositol-4,5-bisphosphate binding activity, role in actin cortical patch assembly, actin filament organization, endocytosis and actin cortical patch localization
ctro_c_2.2;440589;AC-A	10 mM caffeine	1	ct06	ct06	CTRG_01280	CTF1	Putative zinc-finger transcription factor, similar to A. nidulans FarA and FarB; activates genes required for fatty acid degradation; induced by oleate; null mutant displays carbon source utilization defects and slightly reduced virulence
ctro_c_2.2;456206;CT-C	10 mM caffeine	1	ct06	ct06	CTRG_01287	orf19.841	Ortholog(s) have SNARE binding activity, role in Golgi vesicle docking, Golgi vesicle transport and Golgi membrane localization
ctro_c_2.2;599858;C-T	10 mM caffeine	1	ct06	ct06	CTRG_01351	BUB2	Ortholog(s) have GTPase activator activity
ctro_c_2.2;605345;CCA-C	10 mM caffeine	1	ct06	ct06	CTRG_01353	orf19.5826	Predicted amino acid transmembrane transporter; rat catheter biofilm repressed
ctro_c_2.2;605349;T-TGA	10 mM caffeine	1	ct06	ct06	CTRG_01353
ctro_c_2.2;715055;C-T	10 mM caffeine	1	ct06	ct06	CTRG_01404	HEX3	Protein similar to S. cerevisiae Hex3p, which is involved in DNA damage response; transposon mutation affects filamentous growth
ctro_c_2.2;786824;C-T	10 mM caffeine	1	ct06	ct06	CTRG_01429	FAB1	Phosphatidylinositol 3-phosphate 5-kinase; required for hyphal growth on solid media, and for wild-type vacuolar morphology and acidification; not required for wild-type virulence in mouse systemic infection or for adherence to HeLa cells
ctro_c_2.2;792898;T-A	10 mM caffeine	1	ct06	ct06	CTRG_01431	TLG2	Putative syntaxin-like t-SNARE; macrophage/pseudohyphal-repressed
ctro_c_2.2;891585;T-TC	10 mM caffeine	1	ct06	ct06	CTRG_01474	orf19.3563	N/A
ctro_c_2.2;903525;C-A	10 mM caffeine	1	ct06	ct06	CTRG_01482	BUD14	Putative SH3-domain-containing protein; predicted role in bud-site selection; Spider biofilm induced
ctro_c_2.2;957925;CAG-C	10 mM caffeine	1	ct06	ct06	CTRG_01508	SPO72	Protein described as similar to S. cerevisiae sporulation protein; ortholog of S. cerevisiae Atg2, an autophagic vesicle formation protein; up-regulation associated with azole resistance; Spider biofilm induced
ctro_c_2.2;1063123;GA-G	10 mM caffeine	1	ct06	ct06	CTRG_01556	N/A	N/A
ctro_c_2.2;1131680;AC-A	10 mM caffeine	1	ct06	ct06	CTRG_01593	orf19.4513	Protein of unknown function; mutants are viable; rat catheter and Spider biofilm induced
ctro_c_2.2;1230198;C-T	10 mM caffeine	1	ct06	ct06	CTRG_01640	orf19.3531	Ortholog(s) have role in regulation of DNA-dependent DNA replication initiation and DNA replication preinitiation complex, chromosome, centromeric region localization
ctro_c_2.2;1463028;C-A	10 mM caffeine	1	ct06	ct06	CTRG_01756	orf19.2257	Predicted ER protein involved in ER-nucleus signaling; Spider biofilm repressed
ctro_c_2.2;1504016;CT-C	10 mM caffeine	1	ct06	ct06	CTRG_01778	RTA2	Flippase involved in sphingolipid long chain base release; mediates calcineurin-dependent ER stress response and resistance to azoles; Plc1p, Ca2+, calcineurin-regulated
ctro_c_2.2;1504036;AAT-A	10 mM caffeine	1	ct06	ct06	CTRG_01778
ctro_c_2.2;1504040;T-TGGAGACAC	10 mM caffeine	1	ct06	ct06	CTRG_01778
ctro_c_2.2;1808075;AGC-A	10 mM caffeine	1	ct06	ct06	CTRG_01922	HYR3	Putative GPI-anchored adhesin-like protein; similar to Hyr1p induced in high iron; clade-specific repeat variation
ctro_c_2.2;1808078;ATCAGAAGCAGATGAAG-A	10 mM caffeine	1	ct06	ct06	CTRG_01922
ctro_c_2.2;1967067;T-A	10 mM caffeine	1	ct06	ct06	CTRG_01983	SMM1	Putative dihydrouridine synthase; Hap43-induced gene; rat catheter biofilm induced; Spider biofilm induced
ctro_c_2.2;2081787;C-A	10 mM caffeine	1	ct06	ct06	CTRG_02033	HEM4	Putative uroporphyrinogen III synthase; induced in high iron or elevated CO2; alkaline, Hap43-repressed
ctro_c_2.2;2187368;TA-T	10 mM caffeine	1	ct06	ct06	CTRG_02078	orf19.1403	Ortholog(s) have ATP:ADP antiporter activity, calcium ion binding activity and role in ADP transport, ATP transport, mitochondrial transport
ctro_c_2.2;2209031;CG-C	10 mM caffeine	1	ct06	ct06	CTRG_02087	N/A
ctro_c_2.2;2234535;T-TG	10 mM caffeine	1	ct06	ct06	CTRG_02095	orf19.1355	Putative protein of unknown function; stationary phase enriched protein
ctro_c_2.2;2343398;C-T	10 mM caffeine	1	ct06	ct06	CTRG_05758	orf19.2137	Has domain(s) with predicted ATP binding, ligase activity, forming carbon-nitrogen bonds activity, role in tRNA processing and cytoplasm localization
ctro_c_2.2;2361670;G-A	10 mM caffeine	1	ct06	ct06	CTRG_05751	N/A
ctro_c_2.2;2435930;CAAGT-C	10 mM caffeine	1	ct06	ct06	CTRG_05722	PMA1	Plasma membrane H(+)-ATPase; highly expressed, comprises 20-40% of total plasma membrane protein; levels increase at stationary phase transition; fluconazole induced; caspofungin repressed; upregulated in RHE model; Spider biofilm repressed
ctro_c_2.2;2623177;G-GTA	10 mM caffeine	1	ct06	ct06	CTRG_05648	N/A
ctro_c_2.2;2781809;G-GAATCTAACGCCAAT	10 mM caffeine	1	ct06	ct06	CTRG_05576	NUP159	FG-nucleoporin component of central core of the nuclear pore complex (NPC); contributes to nucleocytoplasmic transport; rat catheter biofilm repressed
ctro_c_3.2;535833;T-TA	10 mM caffeine	1	ct06	ct06	CTRG_02319	AYR3	Has domain(s) with predicted oxidoreductase activity and role in metabolic process
ctro_c_3.2;733968;CA-C	10 mM caffeine	1	ct06	ct06	CTRG_02406	CTK1	Putative kinase subunit of RNA polymerase II carboxy-terminal domain kinase I; possibly an essential gene, disruptants not obtained by UAU1 method
ctro_c_3.2;733970;GCAGCA-G	10 mM caffeine	1	ct06	ct06	CTRG_02406
ctro_c_3.2;982676;C-CTTGTGGTT	10 mM caffeine	1	ct06	ct06	CTRG_02510	USO6	Putative vesicular transport protein; transcript induced by filamentous growth; rat catheter biofilm repressed
ctro_c_3.2;982677;C-CTTCAACT	10 mM caffeine	1	ct06	ct06	CTRG_02510
ctro_c_3.2;1045888;T-A	10 mM caffeine	1	ct06	ct06	CTRG_02526	N/A
ctro_c_3.2;1087293;G-A	10 mM caffeine	1	ct06	ct06	CTRG_02544	ZCF1	Zn(II)2Cys6 transcription factor; transcript regulated during hypha formation; 5'-UTR intron; mutants show decreased colonization of mouse kidneys; flow model biofilm induced; Spider biofilm induced
ctro_c_3.2;1165228;G-T	10 mM caffeine	1	ct06	ct06	CTRG_02572	KRE5	UDP-glucose:glycoprotein glucosyltransferase; 1,6-beta-D-glucan biosynthesis, hyphal growth, virulence in mouse IV model; partially complements S. cerevisiae kre5 mutant defects; flow biofilm repressed, Bcr1-repressed in RPMI a/a biofilms
ctro_c_3.2;1166580;A-T	10 mM caffeine	1	ct06	ct06	CTRG_02573	MET13	Putative methionine biosynthesis protein; ketoconazole-induced; amphotericin B repressed; Spider biofilm repressed
ctro_c_3.2;1215180;C-T	10 mM caffeine	1	ct06	ct06	CTRG_02594	DAL4	Putative allantoin permease; fungal-specific (no human or murine homolog)
ctro_c_3.2;1291914;C-T	10 mM caffeine	1	ct06	ct06	CTRG_02623	CSC25	Guanyl-nucleotide exchange factor; activator of Ras/adenylyl cyclase pathway; functional homolog of S. cerevisiae Cdc25p; commonly called Cdc25; transposon mutation affects filamentous growth
ctro_c_3.2;1650128;C-T	10 mM caffeine	1	ct06	ct06	CTRG_02781	NAB3	Putative nuclear polyadenylated RNA-binding protein; flucytosine repressed
ctro_c_3.2;1837959;G-A	10 mM caffeine	1	ct06	ct06	CTRG_02857	FMP27	Putative mitochondrial protein; mRNA binds She3
ctro_c_3.2;2172482;G-T	10 mM caffeine	1	ct06	ct06	CTRG_03012	STV1	Predicted subunit a of vacuolar proton-translocating ATPase V0 domain, Golgi isoform
ctro_c_4.2;540345;T-TCA	10 mM caffeine	1	ct06	ct06	CTRG_03085	PGA13	GPI-anchored cell wall protein involved in cell wall synthesis; required for normal cell surface properties; induced in oralpharyngeal candidasis; Spider biofilm induced; Bcr1-repressed in RPMI a/a biofilms
ctro_c_4.2;540347;ATT-A	10 mM caffeine	1	ct06	ct06	CTRG_03085
ctro_c_4.2;741969;G-C	10 mM caffeine	1	ct06	ct06	CTRG_03167	orf19.399	Putative serine/threonine protein kinase; possibly an essential gene, disruptants not obtained by UAU1 method
ctro_c_4.2;804116;C-T	10 mM caffeine	1	ct06	ct06	CTRG_03186	orf19.1106	Protein with Mob2p-dependent hyphal regulation; fluconazole-induced
ctro_c_4.2;882630;GT-G	10 mM caffeine	1	ct06	ct06	CTRG_03222	N/A
ctro_c_4.2;1253274;TC-T	10 mM caffeine	1	ct06	ct06	CTRG_03373	HCM1	Protein with forkhead domain; similar to S. cerevisiae Hcm1p; Hap43p-induced gene
ctro_c_5.2;45930;G-A	10 mM caffeine	1	ct06	ct06	CTRG_03754	MNN46	Possible mannosyltransferase; Spider biofilm induced
ctro_c_5.2;166701;GA-G	10 mM caffeine	1	ct06	ct06	CTRG_03807	orf19.2889	Ortholog(s) have role in ATP-dependent chromatin remodeling, chromatin remodeling, histone exchange and positive regulation of cellular response to phosphate starvation
ctro_c_5.2;277278;C-T	10 mM caffeine	1	ct06	ct06	CTRG_03855	orf19.1246	Putative eisosome component role in proper eisosome assembly; upregulated in cyr1 null mutant
ctro_c_5.2;322398;TA-T	10 mM caffeine	1	ct06	ct06	CTRG_03870	N/A
ctro_c_5.2;322402;GAA-G	10 mM caffeine	1	ct06	ct06	CTRG_03870
ctro_c_5.2;359737;CTT-C	10 mM caffeine	1	ct06	ct06	CTRG_03882	ALS9	ALS family cell-surface glycoprotein; expressed during infection of human epithelial cells; confers laminin adhesion to S. cerevisiae; highly variable; putative GPI-anchor; Hap43-repressed
ctro_c_5.2;359740;CT-C	10 mM caffeine	1	ct06	ct06	CTRG_03882
ctro_c_5.2;566676;C-T	10 mM caffeine	1	ct06	ct06	CTRG_03961	orf19.4768	Protein of unknown function; Spider biofilm induced
ctro_c_5.2;838183;CAT-C	10 mM caffeine	1	ct06	ct06	CTRG_04063	N/A
ctro_c_5.2;1217822;AC-A	10 mM caffeine	1	ct06	ct06	CTRG_04216	VPS34	Autophosphorylated class III phosphatidylinositol 3-kinase; required for normal vesicle transport, hyphal growth, fibroblast adherence, virulence in mouse systemic infection; growth-regulated; caspofungin and hydrogen peroxide sensitivity
ctro_c_6.2;53506;CTA-C	10 mM caffeine	1	ct06	ct06	CTRG_04308	orf19.6056	Ortholog(s) have phosphatase activity and role in dephosphorylation
ctro_c_6.2;174568;C-T	10 mM caffeine	1	ct06	ct06	CTRG_04361	SED5	Ortholog(s) have SNAP receptor activity
ctro_c_6.2;189935;CA-C	10 mM caffeine	1	ct06	ct06	CTRG_04367	APC1	Putative Anaphase-Promoting Complex/Cyclosome subunit; essential for growth; periodic mRNA expression, peak at cell-cycle S/G2 phase
ctro_c_6.2;223889;A-T	10 mM caffeine	1	ct06	ct06	CTRG_04382	VPS27	Putative ESCRT-0 complex protein with a role in multivesicular body (MVB) trafficking
ctro_c_6.2;478184;TTA-T	10 mM caffeine	1	ct06	ct06	CTRG_04486	TCO89	Putative homolog of S. cerevisiae Tco89p, which is a component of the TOR C1 complex that is involved in the regulation of growth and cell wall integrity; heterozygous null mutant displays sensitivity to rapamycin
ctro_c_6.2;490932;GC-G	10 mM caffeine	1	ct06	ct06	CTRG_04493	YBN5	P-loop ATPase with similarity to human OLA1 and bacterial YchF; Spider biofilm repressed
ctro_c_6.2;632488;C-T	10 mM caffeine	1	ct06	ct06	CTRG_04554	SSH1	Protein with a role in protein translocation across membranes
ctro_c_6.2;917096;TA-T	10 mM caffeine	1	ct06	ct06	CTRG_04688	orf19.775	N/A
ctro_c_6.2;1096838;T-G	10 mM caffeine	1	ct06	ct06	CTRG_04776	orf19.3004	N/A
ctro_c_7.2;401365;AT-A	10 mM caffeine	1	ct06	ct06	CTRG_05011	orf19.6520	Putative allantoate permease; fungal-specific (no human or murine homolog)
ctro_c_7.2;636130;TA-T	10 mM caffeine	1	ct06	ct06	CTRG_05098	POL3	Large subunit of DNA polymerase III; partially complements defects of an S. cerevisiae cdc2 mutant; differing reports about periodic (G1/S) or non-periodic mRNA expression through cell cycle; Hap43p-repressed
ctro_c_7.2;880761;A-T	10 mM caffeine	1	ct06	ct06	CTRG_05208	ZCF29	Zn(II)2Cys6 transcription factor; mutants sensitive to caffeine, menadione, beauvericin;resistant to fenpropimorph; Hap43-repressed; mutants have decreased CFU in mouse kidneys and defects in filamentous growth; Spider biofilm induced
ctro_c_7.2;900152;C-T	10 mM caffeine	1	ct06	ct06	CTRG_05218	BCK1	Ortholog of S. cerevisiae Bck1; MAP kinase kinase kinase of cell integrity pathway; mutant is hypersensitive to caspofungin
ctro_c_8;52213;C-T	10 mM caffeine	1	ct06	ct06	CTRG_05252	NUC1	Major mitochondrial nuclease; has RNAse and DNA endo- and exonucleolytic activities; roles in mitochondrial recombination, apoptosis and maintenance of polyploidy; Spider biofilm repressed
ctro_c_8;422657;GT-G	10 mM caffeine	1	ct06	ct06	CTRG_05411	MDL2	Putative mitochondrial, half-size MDR-subfamily ABC transporter
ctro_c_11;2523;T-A	10 mM caffeine	1	ct06	ct06	CTRG_05969	CCC2	Copper-transporting P-type ATPase of Golgi; required for wild-type iron assimilation (indirect effect via Fet3p); induced by iron starvation, ciclopirox olamine; caspofungin repressed; not required for virulence in mouse systemic infection
ctro_c_11;12269;C-T	10 mM caffeine	1	ct06	ct06	CTRG_05971	SNQ2	Protein similar to S. cerevisiae Snq2p transporter; member of PDR subfamily of ABC family; transposon mutation affects filamentation; benomyl-induced transcription; detected at yeast-form cell plasma membrane by mass spec
ctro_c_11;55301;C-T	10 mM caffeine	1	ct06	ct06	CTRG_05985	orf19.4293	Ortholog(s) have role in protein maturation by iron-sulfur cluster transfer, tRNA wobble uridine modification and CIA complex, cytosol, nucleus localization
ctro_c_11;192271;G-T	10 mM caffeine	1	ct06	ct06	CTRG_06047	orf19.3914	Has domain(s) with predicted translation initiation factor activity, role in translational initiation and cytoplasm localization
ctro_c_4.2;20006;ATT-A	10 uM CFW	0.859338	ct01, ct02, ct03, ct04, ct05, ct06, ct07, ct08, ct09, ct10, ct11, ct12, ct16, ct17, ct18, ct19, ct20, ct22, ct23, ct24, ct26, ct27, ct28, ct31, ct35, ct36, ct47, ct50, ct51, ct52, ct53, ct54, ct55, ct56, ct58, ct59, ct60, ct61, ct62, ct64, ct65, ct66, ct67, ct69, ct70, ct71, ct72, ct74	set=ct01-ct02-ct03-ct04-ct05-ct06-ct07-ct08-ct09-ct10-ct11-ct12-ct16-ct17-ct18-ct19-ct20-ct22-ct23-ct24-ct26-ct27-ct28-ct29-ct30-ct31-ct33-ct34-ct35-ct36-ct37-ct38-ct39-ct40-ct41-ct43-ct45-ct46-ct47-ct49-ct50-ct51-ct52-ct53-ct54-ct55-ct56-ct57-ct58-ct59-ct60-ct61-ct62-ct63-ct64-ct65-ct66-ct67-ct68-ct69-ct70-ct71-ct72-ct73-ct74	CTRG_05781	orf19.7648	Has domain(s) with predicted antiporter activity, xenobiotic transmembrane transporter activity, role in drug transmembrane transport and membrane localization
ctro_c_4.2;20006;ATT-AT	10 uM CFW	0.859338	ct01, ct02, ct03, ct04, ct05, ct06, ct07, ct08, ct09, ct10, ct11, ct12, ct16, ct17, ct18, ct19, ct20, ct22, ct23, ct24, ct26, ct27, ct28, ct31, ct35, ct36, ct47, ct50, ct51, ct52, ct53, ct54, ct55, ct56, ct58, ct59, ct60, ct61, ct62, ct64, ct65, ct66, ct67, ct69, ct70, ct71, ct72, ct74	set=ct01-ct02-ct03-ct04-ct05-ct06-ct07-ct08-ct09-ct10-ct11-ct12-ct16-ct17-ct18-ct19-ct20-ct22-ct23-ct24-ct26-ct27-ct28-ct29-ct30-ct31-ct33-ct34-ct35-ct36-ct37-ct38-ct39-ct40-ct41-ct43-ct45-ct46-ct47-ct49-ct50-ct51-ct52-ct53-ct54-ct55-ct56-ct57-ct58-ct59-ct60-ct61-ct62-ct63-ct64-ct65-ct66-ct67-ct68-ct69-ct70-ct71-ct72-ct73-ct74	CTRG_05781
ctro_c_4.2;69202;A-C	10 uM CFW	0.850104	ct01, ct02, ct03, ct04, ct05, ct06, ct07, ct08, ct09, ct10, ct11, ct12, ct16, ct17, ct18, ct19, ct20, ct22, ct23, ct24, ct26, ct27, ct28, ct31, ct35, ct36, ct47, ct50, ct51, ct52, ct53, ct54, ct55, ct56, ct58, ct59, ct60, ct61, ct62, ct64, ct65, ct66, ct67, ct69, ct70, ct71, ct72, ct74	set=ct01-ct02-ct03-ct04-ct05-ct06-ct07-ct08-ct09-ct10-ct12-ct16-ct17-ct19-ct20-ct22-ct23-ct24-ct26-ct27-ct28-ct29-ct30-ct31-ct33-ct34-ct35-ct36-ct37-ct38-ct39-ct45-ct46-ct47-ct48-ct49-ct50-ct51-ct52-ct53-ct54-ct55-ct56-ct57-ct58-ct59-ct60-ct61-ct62-ct63-ct64-ct65-ct66-ct67-ct68-ct69-ct70-ct71-ct72-ct73-ct74	CTRG_05814	ARD1	Ortholog(s) have peptide alpha-N-acetyltransferase activity, peptide-glutamate-N-acetyltransferase activity, peptide-serine-N-acetyltransferase activity
ctro_c_4.2;333920;AT-A	10 uM CFW	0.859338	ct01, ct02, ct03, ct04, ct05, ct06, ct07, ct08, ct09, ct10, ct11, ct12, ct16, ct17, ct18, ct19, ct20, ct22, ct23, ct24, ct26, ct27, ct28, ct31, ct35, ct36, ct47, ct50, ct51, ct52, ct53, ct54, ct55, ct56, ct58, ct59, ct60, ct61, ct62, ct64, ct65, ct66, ct67, ct69, ct70, ct71, ct72, ct74	set=ct01-ct02-ct03-ct04-ct05-ct06-ct07-ct08-ct09-ct10-ct11-ct12-ct16-ct17-ct18-ct19-ct20-ct22-ct23-ct24-ct26-ct27-ct28-ct29-ct30-ct31-ct32-ct33-ct34-ct35-ct36-ct37-ct38-ct39-ct44-ct45-ct46-ct47-ct48-ct49-ct50-ct51-ct52-ct53-ct54-ct55-ct56-ct57-ct58-ct59-ct60-ct61-ct62-ct63-ct64-ct65-ct66-ct67-ct68-ct69-ct70-ct71-ct72-ct73-ct74	CTRG_05934	N/A
ctro_c_4.2;865952;CG-C	10 uM CFW	0.859338	ct01, ct02, ct03, ct04, ct05, ct06, ct07, ct08, ct09, ct10, ct11, ct12, ct16, ct17, ct18, ct19, ct20, ct22, ct23, ct24, ct26, ct27, ct28, ct31, ct35, ct36, ct47, ct50, ct51, ct52, ct53, ct54, ct55, ct56, ct58, ct59, ct60, ct61, ct62, ct64, ct65, ct66, ct67, ct69, ct70, ct71, ct72, ct74	set=ct01-ct02-ct03-ct04-ct05-ct06-ct07-ct08-ct09-ct10-ct11-ct12-ct16-ct17-ct18-ct19-ct20-ct22-ct23-ct24-ct26-ct27-ct28-ct30-ct31-ct33-ct34-ct35-ct36-ct37-ct38-ct39-ct40-ct41-ct43-ct44-ct45-ct46-ct47-ct48-ct49-ct50-ct51-ct52-ct53-ct54-ct55-ct56-ct58-ct59-ct60-ct61-ct62-ct63-ct64-ct65-ct66-ct67-ct68-ct69-ct70-ct71-ct72-ct73-ct74	CTRG_03212	OSH2	Putative oxysterol-binding protein; caspofungin induced; possibly an essential gene, disruptants not obtained by UAU1 method
ctro_c_1.2;1411700;C-T	2% sodium acetate	1	ct04	ct04	CTRG_00638	N/A
ctro_c_1.2;2310040;G-A	2% sodium acetate	1	ct04	ct04	CTRG_01012	BUD22	Protein with a predicted role in 18S rRNA maturation and small ribosomal subunit biogenesis; repressed in core stress response; repressed by prostaglandins
ctro_c_2.2;457024;C-A	2% sodium acetate	1	ct04	ct04	CTRG_01287	orf19.841	Ortholog(s) have SNARE binding activity, role in Golgi vesicle docking, Golgi vesicle transport and Golgi membrane localization
ctro_c_2.2;747282;CTTCA-C	2% sodium acetate	1	ct04	ct04	CTRG_01415	SAM37	Protein of the mitochondrial outer membrane, component of the Sorting and Assembly Machinery (SAM) involved in insertion of proteins into the outer membrane; mutants show loss of mtDNA
ctro_c_2.2;1028832;T-TAACA	2% sodium acetate	1	ct04	ct04	CTRG_01541	PNG2	Putative peptide:N-glycanase; gene has variable numbers of 12-bp repeats; induced by caspofungin, ciclopirox olamine, ketoconazole or hypoxia; gene of core caspofungin response; Hap43-induced; Spider biofilm induced
ctro_c_2.2;1028835;CTGTT-C	2% sodium acetate	1	ct04	ct04	CTRG_01541
ctro_c_2.2;1067413;A-T	2% sodium acetate	1	ct04	ct04	CTRG_01560	orf19.3582	Ortholog(s) have protein-lysine N-methyltransferase activity and role in peptidyl-lysine dimethylation, peptidyl-lysine monomethylation, vesicle-mediated transport
ctro_c_2.2;1303905;C-CT	2% sodium acetate	1	ct04	ct04	CTRG_01679	orf19.2200	Protein of unknown function; rat catheter biofilm repressed
ctro_c_2.2;1436499;A-T	2% sodium acetate	1	ct04	ct04	CTRG_01742	SMF12	Ortholog of S. cerevisiae Smf1; manganese transporter; Gcn4-regulated; Hap43, alkaline induced; caspofungin repressed; mutants are viable
ctro_c_2.2;1687428;A-T	2% sodium acetate	1	ct04	ct04	CTRG_01857	GTR1	Putative GTP-binding protein; involved in activation of TOR1C during starvation response; transcript is upregulated in clinical isolates from HIV+ patients with oral candidiasis
ctro_c_2.2;1925287;GAACTTCCTCT-G	2% sodium acetate	1	ct04	ct04	CTRG_01963	N/A
ctro_c_2.2;2029738;CT-C	2% sodium acetate	1	ct04	ct04	CTRG_02010	orf19.1757	Putative C2H2 transcription factor; expression upregulated in clinical isolates from HIV+ patients with oral candidiasis; Spider biofilm induced
ctro_c_2.2;2090711;T-A	2% sodium acetate	1	ct04	ct04	CTRG_02036	orf19.5365	S. cerevisiae ortholog YMR259C interacts with Trm7 for 2'-O-methylation of C32 of substrate tRNAs; downregulated by fluphenazine treatment or in an azole-resistant strain that overexpresses CDR1 and CDR2
ctro_c_2.2;2419556;CT-C	2% sodium acetate	1	ct04	ct04	CTRG_05726	orf19.3782	Predicted membrane transporter; member of the peptide-acetyl-coA transporter (PAT) family, major facilitator superfamily (MFS); induced by alpha pheromone in Spider medium
ctro_c_3.2;96002;A-T	2% sodium acetate	1	ct04	ct04	CTRG_02161	CAS4	RAM cell wall integrity signaling network protein; cell separation, azole sensitivity; needed for hyphal growth; insertion mutation near 3' end of gene increases caspofungin sensitivity; pheromone/hyphal induced; flow biofilm repressed
ctro_c_3.2;201771;AT-A	2% sodium acetate	1	ct04	ct04	CTRG_02202	orf19.5393	Putative cysteine sulfinate decarboxylase; transcript positively regulated by Tbf1; Spider biofilm induced
ctro_c_3.2;231917;G-A	2% sodium acetate	1	ct04	ct04	CTRG_02216	orf19.1427	Putative transporter; fungal-specific; Spider biofilm induced
ctro_c_3.2;1639776;AC-A	2% sodium acetate	1	ct04	ct04	CTRG_02774	ISA1	Putative mitochondrial iron-sulfur protein; alkaline repressed; induced in high iron; regulated by Sef1, Sfu1, Hap43; Spider biofilm induced
ctro_c_3.2;1730165;A-T	2% sodium acetate	1	ct04	ct04	CTRG_02818	VPS15	Protein involved in retrograde endosome-to-Golgi protein transport; required for normal virulence
ctro_c_3.2;1961785;C-A	2% sodium acetate	1	ct04	ct04	CTRG_02912	LPE10	Putative mitochondrial inner membrane magnesium transporter; possibly an essential gene, disruptants not obtained by UAU1 method
ctro_c_3.2;2050929;G-T	2% sodium acetate	1	ct04	ct04	CTRG_02951	orf19.91	Protein of unknown function; flow model biofilm induced; Hap43-repressed
ctro_c_4.2;490458;TTG-T	2% sodium acetate	1	ct04	ct04	CTRG_03060	HGT16	Putative glucose transporter of the major facilitator superfamily; the C. albicans glucose transporter family comprises 20 members; 12 probable membrane-spanning segments; gene has intron; expressed in rich medium with 2% glucose
ctro_c_4.2;619276;G-T	2% sodium acetate	1	ct04	ct04	CTRG_03121	orf19.11	Protein of unknown function; transcript regulated by Mig1 and Tup1; rat catheter biofilm induced
ctro_c_5.2;31723;AG-A	2% sodium acetate	1	ct04	ct04	CTRG_03746	orf19.3091	Protein of unknown function; repressed during core stress response
ctro_c_5.2;31725;CGGGAGTAGCTTTAG-C	2% sodium acetate	1	ct04	ct04	CTRG_03746
ctro_c_5.2;194256;AAT-A	2% sodium acetate	1	ct04	ct04	CTRG_03822	MNN4	Regulator of mannosylphosphorylation of N-linked mannans to cell wall proteins; no role in virulence or normal interaction with macrophages; mutant induces inflammatory cytokines in dendritic cells; rat catheter and Spider biofilm induced
ctro_c_5.2;260322;GA-G	2% sodium acetate	1	ct04	ct04	CTRG_03846	PHO4	bHLH transcription factor of the myc-family; required for phosphate acquisition and for resistance to stresses; induced by Mnl1 under weak acid stress
ctro_c_5.2;666096;G-T	2% sodium acetate	1	ct04	ct04	CTRG_03996	NRP1	Ortholog(s) have cytoplasmic stress granule localization
ctro_c_5.2;795302;T-G	2% sodium acetate	1	ct04	ct04	CTRG_04045	YND1	Ortholog(s) have ATPase activity, GTPase activity, adenosine-diphosphatase activity, cytidine diphosphatase activity, guanosine-diphosphatase activity and nucleoside-diphosphatase activity
ctro_c_5.2;838177;A-AAT	2% sodium acetate	1	ct04	ct04	CTRG_04063	N/A
ctro_c_5.2;884462;G-GGC	2% sodium acetate	1	ct04	ct04	CTRG_04084	RTG3	Transcription factor with bZIP motif involved in regulation of galactose catabolism genes; performs role analogous to Gal4p in S. cerevisiae; regulates carbon source-dependent stress response; regulates sphingolipid homeostasis
ctro_c_6.2;143930;C-T	2% sodium acetate	1	ct04	ct04	CTRG_04352	SKO1	bZIP transcription factor; involved in cell wall damage response; represses the yeast-to-hypha transition; mutants are caspofungin sensitive; induced by osmotic stress via Hog1; induced by Mnl1 under weak acid stress
ctro_c_6.2;801865;GA-G	2% sodium acetate	1	ct04	ct04	CTRG_04635	PGA5	Putative GPI-anchored beta-1,3-glucanosyltransferase with similarity to the A. fumigatus GEL family; fungal-specific (no human or murine homolog)
ctro_c_7.2;34910;CA-C	2% sodium acetate	1	ct04	ct04	CTRG_04865	orf19.6908	Dihydrofolate synthetase involved in folic acid biosynthesis
ctro_c_7.2;476340;G-A	2% sodium acetate	1	ct04	ct04	CTRG_05041	orf19.6488	N/A
ctro_c_7.2;695395;TA-T	2% sodium acetate	1	ct04	ct04	CTRG_05129	N/A
ctro_c_11;90455;G-T	2% sodium acetate	1	ct04	ct04	CTRG_06000	UTP13	Putative U3 snoRNA-associated protein; Hap43-induced; repressed in core stress response; physically interacts with TAP-tagged Nop1
ctro_c_11;287561;G-A	2% sodium acetate	1	ct04	ct04	CTRG_06093	SFL2	Transcription factor involved in regulation of morphogenesis; regulates transcription in response to carbon dioxide levels; required for filamentous growth, for virulence in RHE model but not in mice; Spider biofilm induced
ctro_c_12;84852;GTT-G	2% sodium acetate	1	ct04	ct04	CTRG_06204	BAT22	Putative branched chain amino acid aminotransferase; regulated by Gcn4p; induced by farnesol treatment, GlcNAc, amino acid starvation (3-aminotriazole treatment); present in exponential and stationary growth phase yeast cultures
ctro_c_12;90117;C-T	2% sodium acetate	1	ct04	ct04	CTRG_06206	MNN14	Predicted alpha-1,3-mannosyltransferase activity with a role in protein glycosylation; Hap43-repressed; Spider biofilm induced
ctro_c_1.2;1411700;C-T	2% starch	1	ct04	ct04	CTRG_00638	N/A
ctro_c_1.2;2310040;G-A	2% starch	1	ct04	ct04	CTRG_01012	BUD22	Protein with a predicted role in 18S rRNA maturation and small ribosomal subunit biogenesis; repressed in core stress response; repressed by prostaglandins
ctro_c_2.2;457024;C-A	2% starch	1	ct04	ct04	CTRG_01287	orf19.841	Ortholog(s) have SNARE binding activity, role in Golgi vesicle docking, Golgi vesicle transport and Golgi membrane localization
ctro_c_2.2;747282;CTTCA-C	2% starch	1	ct04	ct04	CTRG_01415	SAM37	Protein of the mitochondrial outer membrane, component of the Sorting and Assembly Machinery (SAM) involved in insertion of proteins into the outer membrane; mutants show loss of mtDNA
ctro_c_2.2;1028832;T-TAACA	2% starch	1	ct04	ct04	CTRG_01541	PNG2	Putative peptide:N-glycanase; gene has variable numbers of 12-bp repeats; induced by caspofungin, ciclopirox olamine, ketoconazole or hypoxia; gene of core caspofungin response; Hap43-induced; Spider biofilm induced
ctro_c_2.2;1028835;CTGTT-C	2% starch	1	ct04	ct04	CTRG_01541
ctro_c_2.2;1067413;A-T	2% starch	1	ct04	ct04	CTRG_01560	orf19.3582	Ortholog(s) have protein-lysine N-methyltransferase activity and role in peptidyl-lysine dimethylation, peptidyl-lysine monomethylation, vesicle-mediated transport
ctro_c_2.2;1303905;C-CT	2% starch	1	ct04	ct04	CTRG_01679	orf19.2200	Protein of unknown function; rat catheter biofilm repressed
ctro_c_2.2;1436499;A-T	2% starch	1	ct04	ct04	CTRG_01742	SMF12	Ortholog of S. cerevisiae Smf1; manganese transporter; Gcn4-regulated; Hap43, alkaline induced; caspofungin repressed; mutants are viable
ctro_c_2.2;1687428;A-T	2% starch	1	ct04	ct04	CTRG_01857	GTR1	Putative GTP-binding protein; involved in activation of TOR1C during starvation response; transcript is upregulated in clinical isolates from HIV+ patients with oral candidiasis
ctro_c_2.2;1925287;GAACTTCCTCT-G	2% starch	1	ct04	ct04	CTRG_01963	N/A
ctro_c_2.2;2029738;CT-C	2% starch	1	ct04	ct04	CTRG_02010	orf19.1757	Putative C2H2 transcription factor; expression upregulated in clinical isolates from HIV+ patients with oral candidiasis; Spider biofilm induced
ctro_c_2.2;2090711;T-A	2% starch	1	ct04	ct04	CTRG_02036	orf19.5365	S. cerevisiae ortholog YMR259C interacts with Trm7 for 2'-O-methylation of C32 of substrate tRNAs; downregulated by fluphenazine treatment or in an azole-resistant strain that overexpresses CDR1 and CDR2
ctro_c_2.2;2419556;CT-C	2% starch	1	ct04	ct04	CTRG_05726	orf19.3782	Predicted membrane transporter; member of the peptide-acetyl-coA transporter (PAT) family, major facilitator superfamily (MFS); induced by alpha pheromone in Spider medium
ctro_c_3.2;96002;A-T	2% starch	1	ct04	ct04	CTRG_02161	CAS4	RAM cell wall integrity signaling network protein; cell separation, azole sensitivity; needed for hyphal growth; insertion mutation near 3' end of gene increases caspofungin sensitivity; pheromone/hyphal induced; flow biofilm repressed
ctro_c_3.2;201771;AT-A	2% starch	1	ct04	ct04	CTRG_02202	orf19.5393	Putative cysteine sulfinate decarboxylase; transcript positively regulated by Tbf1; Spider biofilm induced
ctro_c_3.2;231917;G-A	2% starch	1	ct04	ct04	CTRG_02216	orf19.1427	Putative transporter; fungal-specific; Spider biofilm induced
ctro_c_3.2;1639776;AC-A	2% starch	1	ct04	ct04	CTRG_02774	ISA1	Putative mitochondrial iron-sulfur protein; alkaline repressed; induced in high iron; regulated by Sef1, Sfu1, Hap43; Spider biofilm induced
ctro_c_3.2;1730165;A-T	2% starch	1	ct04	ct04	CTRG_02818	VPS15	Protein involved in retrograde endosome-to-Golgi protein transport; required for normal virulence
ctro_c_3.2;1961785;C-A	2% starch	1	ct04	ct04	CTRG_02912	LPE10	Putative mitochondrial inner membrane magnesium transporter; possibly an essential gene, disruptants not obtained by UAU1 method
ctro_c_3.2;2050929;G-T	2% starch	1	ct04	ct04	CTRG_02951	orf19.91	Protein of unknown function; flow model biofilm induced; Hap43-repressed
ctro_c_4.2;490458;TTG-T	2% starch	1	ct04	ct04	CTRG_03060	HGT16	Putative glucose transporter of the major facilitator superfamily; the C. albicans glucose transporter family comprises 20 members; 12 probable membrane-spanning segments; gene has intron; expressed in rich medium with 2% glucose
ctro_c_4.2;619276;G-T	2% starch	1	ct04	ct04	CTRG_03121	orf19.11	Protein of unknown function; transcript regulated by Mig1 and Tup1; rat catheter biofilm induced
ctro_c_5.2;31723;AG-A	2% starch	1	ct04	ct04	CTRG_03746	orf19.3091	Protein of unknown function; repressed during core stress response
ctro_c_5.2;31725;CGGGAGTAGCTTTAG-C	2% starch	1	ct04	ct04	CTRG_03746
ctro_c_5.2;194256;AAT-A	2% starch	1	ct04	ct04	CTRG_03822	MNN4	Regulator of mannosylphosphorylation of N-linked mannans to cell wall proteins; no role in virulence or normal interaction with macrophages; mutant induces inflammatory cytokines in dendritic cells; rat catheter and Spider biofilm induced
ctro_c_5.2;260322;GA-G	2% starch	1	ct04	ct04	CTRG_03846	PHO4	bHLH transcription factor of the myc-family; required for phosphate acquisition and for resistance to stresses; induced by Mnl1 under weak acid stress
ctro_c_5.2;666096;G-T	2% starch	1	ct04	ct04	CTRG_03996	NRP1	Ortholog(s) have cytoplasmic stress granule localization
ctro_c_5.2;795302;T-G	2% starch	1	ct04	ct04	CTRG_04045	YND1	Ortholog(s) have ATPase activity, GTPase activity, adenosine-diphosphatase activity, cytidine diphosphatase activity, guanosine-diphosphatase activity and nucleoside-diphosphatase activity
ctro_c_5.2;838177;A-AAT	2% starch	1	ct04	ct04	CTRG_04063	N/A
ctro_c_5.2;884462;G-GGC	2% starch	1	ct04	ct04	CTRG_04084	RTG3	Transcription factor with bZIP motif involved in regulation of galactose catabolism genes; performs role analogous to Gal4p in S. cerevisiae; regulates carbon source-dependent stress response; regulates sphingolipid homeostasis
ctro_c_6.2;143930;C-T	2% starch	1	ct04	ct04	CTRG_04352	SKO1	bZIP transcription factor; involved in cell wall damage response; represses the yeast-to-hypha transition; mutants are caspofungin sensitive; induced by osmotic stress via Hog1; induced by Mnl1 under weak acid stress
ctro_c_6.2;801865;GA-G	2% starch	1	ct04	ct04	CTRG_04635	PGA5	Putative GPI-anchored beta-1,3-glucanosyltransferase with similarity to the A. fumigatus GEL family; fungal-specific (no human or murine homolog)
ctro_c_7.2;34910;CA-C	2% starch	1	ct04	ct04	CTRG_04865	orf19.6908	Dihydrofolate synthetase involved in folic acid biosynthesis
ctro_c_7.2;476340;G-A	2% starch	1	ct04	ct04	CTRG_05041	orf19.6488	N/A
ctro_c_7.2;695395;TA-T	2% starch	1	ct04	ct04	CTRG_05129	N/A
ctro_c_11;90455;G-T	2% starch	1	ct04	ct04	CTRG_06000	UTP13	Putative U3 snoRNA-associated protein; Hap43-induced; repressed in core stress response; physically interacts with TAP-tagged Nop1
ctro_c_11;287561;G-A	2% starch	1	ct04	ct04	CTRG_06093	SFL2	Transcription factor involved in regulation of morphogenesis; regulates transcription in response to carbon dioxide levels; required for filamentous growth, for virulence in RHE model but not in mice; Spider biofilm induced
ctro_c_12;84852;GTT-G	2% starch	1	ct04	ct04	CTRG_06204	BAT22	Putative branched chain amino acid aminotransferase; regulated by Gcn4p; induced by farnesol treatment, GlcNAc, amino acid starvation (3-aminotriazole treatment); present in exponential and stationary growth phase yeast cultures
ctro_c_12;90117;C-T	2% starch	1	ct04	ct04	CTRG_06206	MNN14	Predicted alpha-1,3-mannosyltransferase activity with a role in protein glycosylation; Hap43-repressed; Spider biofilm induced
ctro_c_1.2;216217;C-T	5 mM H2O2	1	ct20	ct20	CTRG_00097	N/A
ctro_c_1.2;238710;T-TTC	5 mM H2O2	1	ct20	ct20	CTRG_00109	RBT5	GPI-linked cell wall protein; hemoglobin utilization; Rfg1, Rim101, Tbf1, Fe regulated; Sfu1, Hog1, Tup1, serum, alkaline pH, antifungal drugs, geldamycin repressed; Hap43 induced; required for RPMI biofilms; Spider biofilm induced
ctro_c_1.2;346078;AC-A	5 mM H2O2	1	ct20	ct20	CTRG_00156	AMS1	Putative alpha-mannosidase; transcript regulated by Nrg1; induced during cell wall regeneration; flow model biofilm induced; Spider biofilm induced
ctro_c_1.2;356853;CG-C	5 mM H2O2	1	ct20	ct20	CTRG_00162	AMS1	Putative alpha-mannosidase; transcript regulated by Nrg1; induced during cell wall regeneration; flow model biofilm induced; Spider biofilm induced
ctro_c_1.2;1029954;T-TC	5 mM H2O2	1	ct20	ct20	CTRG_00477	orf19.1327	Cell wall protein with similarity to Hwp1; required for virulence; predicted glycosylation; fluconazole, Tup1 repressed; farnesol, alpha factor, serum, hyphal and alkaline induced; Rfg1, Rim101-regulated
ctro_c_1.2;1029957;T-TGG	5 mM H2O2	1	ct20	ct20	CTRG_00477
ctro_c_1.2;1067331;A-T	5 mM H2O2	1	ct20	ct20	CTRG_00487	N/A
ctro_c_1.2;1067375;G-GCT	5 mM H2O2	1	ct20	ct20	CTRG_00487
ctro_c_1.2;1067376;G-GC	5 mM H2O2	1	ct20	ct20	CTRG_00487
ctro_c_1.2;1258163;G-A	5 mM H2O2	1	ct20	ct20	CTRG_00569	IFE2	Putative alcohol dehydrogenase; yeast-enriched transcript; Efg1-regulated; induced by prostaglandins, Hog1, fluconazole; rat catheter biofilm induced
ctro_c_1.2;1536442;TGA-T	5 mM H2O2	1	ct20	ct20	CTRG_00684	orf19.697	N/A
ctro_c_1.2;1536445;A-AGG	5 mM H2O2	1	ct20	ct20	CTRG_00684
ctro_c_1.2;2170809;A-ATT	5 mM H2O2	1	ct20	ct20	CTRG_00956	N/A
ctro_c_2.2;161985;TA-T	5 mM H2O2	1	ct20	ct20	CTRG_01170	IFI3	Protein of unknown function; constitutive expression independent of MTL or white-opaque status
ctro_c_2.2;162004;C-A	5 mM H2O2	1	ct20	ct20	CTRG_01170
ctro_c_2.2;303923;G-A	5 mM H2O2	1	ct20	ct20	CTRG_01221	N/A
ctro_c_2.2;386769;C-T	5 mM H2O2	1	ct20	ct20	CTRG_01260	N/A
ctro_c_2.2;386816;CT-C	5 mM H2O2	1	ct20	ct20	CTRG_01260
ctro_c_2.2;1470249;A-T	5 mM H2O2	1	ct20	ct20	CTRG_01760	YFW4	N/A
ctro_c_2.2;1676404;AC-A	5 mM H2O2	1	ct20	ct20	CTRG_01855	orf19.3621	Possible pseudogene; similar to Ywp1p; ORF extended upstream from the initiating Met of orf19.3621 has a stop codon in the region corresponding to the Ywp1p signal peptide; disruption causes no apparent phenotype; no expression detected
ctro_c_2.2;1676407;C-CT	5 mM H2O2	1	ct20	ct20	CTRG_01855
ctro_c_2.2;1676433;CCG-C	5 mM H2O2	1	ct20	ct20	CTRG_01855
ctro_c_2.2;1676436;T-TAC	5 mM H2O2	1	ct20	ct20	CTRG_01855
ctro_c_2.2;2338600;TTTAACTTTAGAGTCC-T	5 mM H2O2	1	ct20	ct20	CTRG_05759	TSM1	Putative transcription initiation factor TFIID subunit; transcript is upregulated in clinical isolates from HIV+ patients with oral candidiasis; Nrg1-regulated
ctro_c_2.2;2621431;GAATCTACT-G	5 mM H2O2	1	ct20	ct20	CTRG_05652	N/A
ctro_c_2.2;2621440;GGTGTCCCATC-G	5 mM H2O2	1	ct20	ct20	CTRG_05652
ctro_c_3.2;410705;ACT-A	5 mM H2O2	1	ct20	ct20	CTRG_02279	KRE6	Essential beta-1,6-glucan synthase subunit; change in mRNA length, not abundance, at yeast-hypha transition; alkaline induced by Rim101, on cell wall regeneration; Spider biofilm induced; Bcr1-repressed in RPMI a/a biofilms
ctro_c_3.2;1119686;G-GA	5 mM H2O2	1	ct20	ct20	CTRG_02555	RAD28	Ortholog(s) have role in DNA repair, transcription-coupled nucleotide-excision repair and Ddb1-Ckn1 complex localization
ctro_c_3.2;1231711;AC-A	5 mM H2O2	1	ct20	ct20	CTRG_02601	RSD1	Predicted short chain dehydrogenase; Spider biofilm induced
ctro_c_3.2;1986041;A-AATATTATCAAGATTGTAAGGATAAGG	5 mM H2O2	1	ct20	ct20	CTRG_02926	N/A
ctro_c_3.2;1986045;C-CATATGCAATTT	5 mM H2O2	1	ct20	ct20	CTRG_02926
ctro_c_3.2;1986055;G-GACTGA	5 mM H2O2	1	ct20	ct20	CTRG_02926
ctro_c_3.2;1986058;T-TAATAAATTTC	5 mM H2O2	1	ct20	ct20	CTRG_02926
ctro_c_3.2;1986060;G-GT	5 mM H2O2	1	ct20	ct20	CTRG_02926
ctro_c_3.2;1986062;A-ATTTT	5 mM H2O2	1	ct20	ct20	CTRG_02926
ctro_c_3.2;1986070;C-CTCATT	5 mM H2O2	1	ct20	ct20	CTRG_02926
ctro_c_3.2;1986072;A-ATTTCATTCTT	5 mM H2O2	1	ct20	ct20	CTRG_02926
ctro_c_3.2;1986074;G-GGC	5 mM H2O2	1	ct20	ct20	CTRG_02926
ctro_c_3.2;2077434;C-CT	5 mM H2O2	1	ct20	ct20	CTRG_02967	KAR5	Ortholog of S. cerevisiae Kar5; involved in nuclear membrane fusion during karyogamy; induced by alpha factor
ctro_c_4.2;78358;G-T	5 mM H2O2	1	ct20	ct20	CTRG_05820	PTP3	Putative protein tyrosine phosphatase; hypha induced; alkaline induced; regulated by Efg1, Ras1, cAMP pathways; mutants are viable; Spider biofilm induced; rat catheter biofilm repressed; flow model biofilm repressed
ctro_c_4.2;323381;GTA-G	5 mM H2O2	1	ct20	ct20	CTRG_05929	AXL1	Putative endoprotease; induced by alpha factor; transcript is upregulated in an RHE model of oral candidiasis and in clinical isolates from HIV+ patients with oral candidiasis
ctro_c_4.2;323384;GGAGT-G	5 mM H2O2	1	ct20	ct20	CTRG_05929
ctro_c_4.2;630321;AG-A	5 mM H2O2	1	ct20	ct20	CTRG_03125	N/A
ctro_c_4.2;630323;AAGCAGCAG-A	5 mM H2O2	1	ct20	ct20	CTRG_03125
ctro_c_4.2;693587;CAATA-C	5 mM H2O2	1	ct20	ct20	CTRG_03146	N/A
ctro_c_4.2;827800;G-GTTGCTGTTGTTGCTGCT	5 mM H2O2	1	ct20	ct20	CTRG_03202	LEU3	Zn(II)2Cys6 transcription factor; predicted regulator branched-c ofhain amino acid biosynthesis genes; alkaline induced; induced by Mnl1 under weak acid stress; required for yeast cell adherence to silicone substrate; Spider biofilm induced
ctro_c_4.2;836141;A-T	5 mM H2O2	1	ct20	ct20	CTRG_03204	MLT1	Vacuolar membrane transporter; MRP subfamily of ABC family; may transport organic anions conjugated to glutathione, glucuronate, or sulfate; needed for virulence in mouse peritonitis; Spider biofilm induced; flow model biofilm repressed
ctro_c_4.2;1297551;T-A	5 mM H2O2	1	ct20	ct20	CTRG_03397	CTN2	Protein with DNA binding domain, an endonuclease domain; adjacent to CEN4, the centromere region of Chr 4; clade-associated gene expression
ctro_c_4.2;1346253;C-A	5 mM H2O2	1	ct20	ct20	CTRG_03419	ZFU3	Zn(II)2Cys6 domain transcription factor; regulated by Mig1 and Tup1; rat catheter and Spider biofilm induced
ctro_c_4.2;1528985;AT-A	5 mM H2O2	1	ct20	ct20	CTRG_03503	CTA6	Protein that activates transcription in 1-hybrid assay in S. cerevisiae
ctro_c_4.2;1555630;AG-A	5 mM H2O2	1	ct20	ct20	CTRG_03516	ATP19	Subunit k of the mitochondrial F1F0 ATP synthase; a large enzyme complex required for ATP synthesis; Spider biofilm repressed
ctro_c_4.2;1555645;C-CCTTTT	5 mM H2O2	1	ct20	ct20	CTRG_03516
ctro_c_4.2;1803496;G-A	5 mM H2O2	1	ct20	ct20	CTRG_03619	KEM1	5'->3' exoribonuclease of cytoplasmic stress granules; role in filamentous growth; complements slow growth/mating of S. cerevisiae kem1 mutant; required for SD or Spider medium biofilm formation
ctro_c_4.2;1856565;TGTTGTGGA-T	5 mM H2O2	1	ct20	ct20	CTRG_03636	ROB1	Zn(II)2Cys6 transcription factor; required for Spider model biofilm formation; mutant displays abnormal colony morphology and invasive growth; caspofungin repressed; flow model biofilm induced; rat catheter biofilm repressed
ctro_c_4.2;1938588;C-T	5 mM H2O2	1	ct20	ct20	CTRG_03666	YBP1	Protein involved in response to oxidative stress, binds and stabilizes Cap1p transcription factor in response to H2O2; essential for macrophage killing
ctro_c_5.2;149784;CGA-C	5 mM H2O2	1	ct20	ct20	CTRG_03798	ALS4	GPI-anchored adhesin; role in adhesion, germ tube induction; growth, temperature regulated; expressed during infection of human buccal epithelial cells; repressed by vaginal contact; biofilm induced; repressed during chlamydospore formation
ctro_c_5.2;149790;C-CCA	5 mM H2O2	1	ct20	ct20	CTRG_03798
ctro_c_5.2;150940;TCA-T	5 mM H2O2	1	ct20	ct20	CTRG_03798
ctro_c_5.2;150943;TCTACTATTGAATCTTC-T	5 mM H2O2	1	ct20	ct20	CTRG_03798
ctro_c_5.2;193335;G-GTTTTGAATTGA	5 mM H2O2	1	ct20	ct20	CTRG_03821	N/A
ctro_c_5.2;220711;A-ACAAAATCAATT	5 mM H2O2	1	ct20	ct20	CTRG_03829	CSM1	Putative component of the monopolin complex with role in rDNA silencing, homologous chromosome segregation, protein localization to nucleolar rDNA repeats
ctro_c_5.2;453977;G-A	5 mM H2O2	1	ct20	ct20	CTRG_03912	N/A
ctro_c_5.2;1239972;G-T	5 mM H2O2	1	ct20	ct20	CTRG_04228	HAK1	Putative potassium transporter; similar to Schwanniomyces occidentalis Hak1p; amphotericin B induced; induced upon phagocytosis by macrophage; Hap43-repressed; rat catheter biofilm repressed
ctro_c_6.2;639097;T-A	5 mM H2O2	1	ct20	ct20	CTRG_04557	orf19.6209	Predicted membrane transporter; monocarboxylate porter (MCP) family, major facilitator superfamily (MFS); possibly essential, disruptants not obtained by UAU1 method; rat catheter and Spider biofilm induced
ctro_c_6.2;1194669;T-A	5 mM H2O2	1	ct20	ct20	CTRG_04817	UGA4	Putative gamma-aminobutyric acid/polyamine permease; nitrogen catabolite repressed gene, induced in absence of preferred N sources; transcriptionally induced upon phagocytosis by macrophage; gene regulation by nitrogen source requires Gat1p
ctro_c_7.2;201672;G-GAT	5 mM H2O2	1	ct20	ct20	CTRG_04939	N/A
ctro_c_7.2;201679;G-GTTGT	5 mM H2O2	1	ct20	ct20	CTRG_04939
ctro_c_7.2;201692;A-AAAGC	5 mM H2O2	1	ct20	ct20	CTRG_04939
ctro_c_7.2;201696;GT-G	5 mM H2O2	1	ct20	ct20	CTRG_04939
ctro_c_7.2;203854;AAG-A	5 mM H2O2	1	ct20	ct20	CTRG_04940	N/A
ctro_c_7.2;213471;CA-C	5 mM H2O2	1	ct20	ct20	CTRG_04948	CSA1	Surface antigen on elongating hyphae and buds; strain variation in repeat number; ciclopirox, filament induced, alkaline induced by Rim101; Efg1-, Cph1, Hap43-regulated; required for WT RPMI biofilm formation; Bcr1-induced in a/a biofilms
ctro_c_7.2;213475;A-ATGCT	5 mM H2O2	1	ct20	ct20	CTRG_04948
ctro_c_7.2;216303;C-CTACTCCAGTTG	5 mM H2O2	1	ct20	ct20	CTRG_04948
ctro_c_7.2;216305;A-AT	5 mM H2O2	1	ct20	ct20	CTRG_04948
ctro_c_7.2;218301;C-CTCTGGTTCTGGCTCTGG	5 mM H2O2	1	ct20	ct20	CTRG_04948
ctro_c_7.2;466986;C-T	5 mM H2O2	1	ct20	ct20	CTRG_05037	orf19.7061	Ortholog(s) have ATPase activity
ctro_c_7.2;614299;G-T	5 mM H2O2	1	ct20	ct20	CTRG_05089	N/A
ctro_c_7.2;676513;A-AAC	5 mM H2O2	1	ct20	ct20	CTRG_05120	CRN1	Coronin; cortical actin cytoskeletal component; predicted role in regulation of actin patch assembly; rat catheter and Spider biofilm repressed
ctro_c_7.2;676515;TGG-T	5 mM H2O2	1	ct20	ct20	CTRG_05120
ctro_c_7.2;774382;C-CA	5 mM H2O2	1	ct20	ct20	CTRG_05163	N/A
ctro_c_7.2;848991;AGCTACCTCATCCAGAGAAG-A	5 mM H2O2	1	ct20	ct20	CTRG_05198	N/A
ctro_c_11;109309;A-T	5 mM H2O2	1	ct20	ct20	CTRG_06009	N/A
ctro_c_12;34563;G-A	5 mM H2O2	1	ct20	ct20	CTRG_06176	orf19.5438	Putative ubiquitin-protein ligase; role in protein sumoylation, protein ubiquitination; Spider biofilm induced
ctro_c_12;112640;TG-T	5 mM H2O2	1	ct20	ct20	CTRG_06219	OPT5	Oligopeptide transporter; fungal-specific (no human or murine homolog); induced by BSA, but not by tetrapeptide or pentapeptide
ctro_c_12;112646;T-TA	5 mM H2O2	1	ct20	ct20	CTRG_06219
ctro_c_12;113838;A-AT	5 mM H2O2	1	ct20	ct20	CTRG_06219
ctro_c_12;113843;A-AAG	5 mM H2O2	1	ct20	ct20	CTRG_06219
ctro_c_18;7707;A-AC	5 mM H2O2	1	ct20	ct20	CTRG_06248	N/A
ctro_c_18;7711;TTG-T	5 mM H2O2	1	ct20	ct20	CTRG_06248
ctro_c_1.2;1411700;C-T	No C source	1	ct04	ct04	CTRG_00638	N/A
ctro_c_1.2;2310040;G-A	No C source	1	ct04	ct04	CTRG_01012	BUD22	Protein with a predicted role in 18S rRNA maturation and small ribosomal subunit biogenesis; repressed in core stress response; repressed by prostaglandins
ctro_c_2.2;457024;C-A	No C source	1	ct04	ct04	CTRG_01287	orf19.841	Ortholog(s) have SNARE binding activity, role in Golgi vesicle docking, Golgi vesicle transport and Golgi membrane localization
ctro_c_2.2;747282;CTTCA-C	No C source	1	ct04	ct04	CTRG_01415	SAM37	Protein of the mitochondrial outer membrane, component of the Sorting and Assembly Machinery (SAM) involved in insertion of proteins into the outer membrane; mutants show loss of mtDNA
ctro_c_2.2;1028832;T-TAACA	No C source	1	ct04	ct04	CTRG_01541	PNG2	Putative peptide:N-glycanase; gene has variable numbers of 12-bp repeats; induced by caspofungin, ciclopirox olamine, ketoconazole or hypoxia; gene of core caspofungin response; Hap43-induced; Spider biofilm induced
ctro_c_2.2;1028835;CTGTT-C	No C source	1	ct04	ct04	CTRG_01541
ctro_c_2.2;1067413;A-T	No C source	1	ct04	ct04	CTRG_01560	orf19.3582	Ortholog(s) have protein-lysine N-methyltransferase activity and role in peptidyl-lysine dimethylation, peptidyl-lysine monomethylation, vesicle-mediated transport
ctro_c_2.2;1303905;C-CT	No C source	1	ct04	ct04	CTRG_01679	orf19.2200	Protein of unknown function; rat catheter biofilm repressed
ctro_c_2.2;1436499;A-T	No C source	1	ct04	ct04	CTRG_01742	SMF12	Ortholog of S. cerevisiae Smf1; manganese transporter; Gcn4-regulated; Hap43, alkaline induced; caspofungin repressed; mutants are viable
ctro_c_2.2;1687428;A-T	No C source	1	ct04	ct04	CTRG_01857	GTR1	Putative GTP-binding protein; involved in activation of TOR1C during starvation response; transcript is upregulated in clinical isolates from HIV+ patients with oral candidiasis
ctro_c_2.2;1925287;GAACTTCCTCT-G	No C source	1	ct04	ct04	CTRG_01963	N/A
ctro_c_2.2;2029738;CT-C	No C source	1	ct04	ct04	CTRG_02010	orf19.1757	Putative C2H2 transcription factor; expression upregulated in clinical isolates from HIV+ patients with oral candidiasis; Spider biofilm induced
ctro_c_2.2;2090711;T-A	No C source	1	ct04	ct04	CTRG_02036	orf19.5365	S. cerevisiae ortholog YMR259C interacts with Trm7 for 2'-O-methylation of C32 of substrate tRNAs; downregulated by fluphenazine treatment or in an azole-resistant strain that overexpresses CDR1 and CDR2
ctro_c_2.2;2419556;CT-C	No C source	1	ct04	ct04	CTRG_05726	orf19.3782	Predicted membrane transporter; member of the peptide-acetyl-coA transporter (PAT) family, major facilitator superfamily (MFS); induced by alpha pheromone in Spider medium
ctro_c_3.2;96002;A-T	No C source	1	ct04	ct04	CTRG_02161	CAS4	RAM cell wall integrity signaling network protein; cell separation, azole sensitivity; needed for hyphal growth; insertion mutation near 3' end of gene increases caspofungin sensitivity; pheromone/hyphal induced; flow biofilm repressed
ctro_c_3.2;201771;AT-A	No C source	1	ct04	ct04	CTRG_02202	orf19.5393	Putative cysteine sulfinate decarboxylase; transcript positively regulated by Tbf1; Spider biofilm induced
ctro_c_3.2;231917;G-A	No C source	1	ct04	ct04	CTRG_02216	orf19.1427	Putative transporter; fungal-specific; Spider biofilm induced
ctro_c_3.2;1639776;AC-A	No C source	1	ct04	ct04	CTRG_02774	ISA1	Putative mitochondrial iron-sulfur protein; alkaline repressed; induced in high iron; regulated by Sef1, Sfu1, Hap43; Spider biofilm induced
ctro_c_3.2;1730165;A-T	No C source	1	ct04	ct04	CTRG_02818	VPS15	Protein involved in retrograde endosome-to-Golgi protein transport; required for normal virulence
ctro_c_3.2;1961785;C-A	No C source	1	ct04	ct04	CTRG_02912	LPE10	Putative mitochondrial inner membrane magnesium transporter; possibly an essential gene, disruptants not obtained by UAU1 method
ctro_c_3.2;2050929;G-T	No C source	1	ct04	ct04	CTRG_02951	orf19.91	Protein of unknown function; flow model biofilm induced; Hap43-repressed
ctro_c_4.2;490458;TTG-T	No C source	1	ct04	ct04	CTRG_03060	HGT16	Putative glucose transporter of the major facilitator superfamily; the C. albicans glucose transporter family comprises 20 members; 12 probable membrane-spanning segments; gene has intron; expressed in rich medium with 2% glucose
ctro_c_4.2;619276;G-T	No C source	1	ct04	ct04	CTRG_03121	orf19.11	Protein of unknown function; transcript regulated by Mig1 and Tup1; rat catheter biofilm induced
ctro_c_5.2;31723;AG-A	No C source	1	ct04	ct04	CTRG_03746	orf19.3091	Protein of unknown function; repressed during core stress response
ctro_c_5.2;31725;CGGGAGTAGCTTTAG-C	No C source	1	ct04	ct04	CTRG_03746
ctro_c_5.2;194256;AAT-A	No C source	1	ct04	ct04	CTRG_03822	MNN4	Regulator of mannosylphosphorylation of N-linked mannans to cell wall proteins; no role in virulence or normal interaction with macrophages; mutant induces inflammatory cytokines in dendritic cells; rat catheter and Spider biofilm induced
ctro_c_5.2;260322;GA-G	No C source	1	ct04	ct04	CTRG_03846	PHO4	bHLH transcription factor of the myc-family; required for phosphate acquisition and for resistance to stresses; induced by Mnl1 under weak acid stress
ctro_c_5.2;666096;G-T	No C source	1	ct04	ct04	CTRG_03996	NRP1	Ortholog(s) have cytoplasmic stress granule localization
ctro_c_5.2;795302;T-G	No C source	1	ct04	ct04	CTRG_04045	YND1	Ortholog(s) have ATPase activity, GTPase activity, adenosine-diphosphatase activity, cytidine diphosphatase activity, guanosine-diphosphatase activity and nucleoside-diphosphatase activity
ctro_c_5.2;838177;A-AAT	No C source	1	ct04	ct04	CTRG_04063	N/A
ctro_c_5.2;884462;G-GGC	No C source	1	ct04	ct04	CTRG_04084	RTG3	Transcription factor with bZIP motif involved in regulation of galactose catabolism genes; performs role analogous to Gal4p in S. cerevisiae; regulates carbon source-dependent stress response; regulates sphingolipid homeostasis
ctro_c_6.2;143930;C-T	No C source	1	ct04	ct04	CTRG_04352	SKO1	bZIP transcription factor; involved in cell wall damage response; represses the yeast-to-hypha transition; mutants are caspofungin sensitive; induced by osmotic stress via Hog1; induced by Mnl1 under weak acid stress
ctro_c_6.2;801865;GA-G	No C source	1	ct04	ct04	CTRG_04635	PGA5	Putative GPI-anchored beta-1,3-glucanosyltransferase with similarity to the A. fumigatus GEL family; fungal-specific (no human or murine homolog)
ctro_c_7.2;34910;CA-C	No C source	1	ct04	ct04	CTRG_04865	orf19.6908	Dihydrofolate synthetase involved in folic acid biosynthesis
ctro_c_7.2;476340;G-A	No C source	1	ct04	ct04	CTRG_05041	orf19.6488	N/A
ctro_c_7.2;695395;TA-T	No C source	1	ct04	ct04	CTRG_05129	N/A
ctro_c_11;90455;G-T	No C source	1	ct04	ct04	CTRG_06000	UTP13	Putative U3 snoRNA-associated protein; Hap43-induced; repressed in core stress response; physically interacts with TAP-tagged Nop1
ctro_c_11;287561;G-A	No C source	1	ct04	ct04	CTRG_06093	SFL2	Transcription factor involved in regulation of morphogenesis; regulates transcription in response to carbon dioxide levels; required for filamentous growth, for virulence in RHE model but not in mice; Spider biofilm induced
ctro_c_12;84852;GTT-G	No C source	1	ct04	ct04	CTRG_06204	BAT22	Putative branched chain amino acid aminotransferase; regulated by Gcn4p; induced by farnesol treatment, GlcNAc, amino acid starvation (3-aminotriazole treatment); present in exponential and stationary growth phase yeast cultures
ctro_c_12;90117;C-T	No C source	1	ct04	ct04	CTRG_06206	MNN14	Predicted alpha-1,3-mannosyltransferase activity with a role in protein glycosylation; Hap43-repressed; Spider biofilm induced
Total number of correlations	300

## Sheet: N sources
Table S7B. List of phenotype-genotype correlations in nitrogen source screening.
Variant	Condition	Cosine similarity score	Strain with growth defect	Variant in strain	C. tropicalis gene	C. albicans homolog	CGD description of C. albicans homolog
ctro_c_1.2;1411700;C-T	Isoleucine	1	ct04	ct04	CTRG_00638	N/A
ctro_c_1.2;2310040;G-A	Isoleucine	1	ct04	ct04	CTRG_01012	BUD22	Protein with a predicted role in 18S rRNA maturation and small ribosomal subunit biogenesis; repressed in core stress response; repressed by prostaglandins
ctro_c_2.2;457024;C-A	Isoleucine	1	ct04	ct04	CTRG_01287	orf19.841	Ortholog(s) have SNARE binding activity, role in Golgi vesicle docking, Golgi vesicle transport and Golgi membrane localization
ctro_c_2.2;747282;CTTCA-C	Isoleucine	1	ct04	ct04	CTRG_01415	SAM37	Protein of the mitochondrial outer membrane, component of the Sorting and Assembly Machinery (SAM) involved in insertion of proteins into the outer membrane; mutants show loss of mtDNA
ctro_c_2.2;1028832;T-TAACA	Isoleucine	1	ct04	ct04	CTRG_01541	PNG2	Putative peptide:N-glycanase; gene has variable numbers of 12-bp repeats; induced by caspofungin, ciclopirox olamine, ketoconazole or hypoxia; gene of core caspofungin response; Hap43-induced; Spider biofilm induced
ctro_c_2.2;1028835;CTGTT-C	Isoleucine	1	ct04	ct04	CTRG_01541
ctro_c_2.2;1067413;A-T	Isoleucine	1	ct04	ct04	CTRG_01560	orf19.3582	Ortholog(s) have protein-lysine N-methyltransferase activity and role in peptidyl-lysine dimethylation, peptidyl-lysine monomethylation, vesicle-mediated transport
ctro_c_2.2;1303905;C-CT	Isoleucine	1	ct04	ct04	CTRG_01679	orf19.2200	Protein of unknown function; rat catheter biofilm repressed
ctro_c_2.2;1436499;A-T	Isoleucine	1	ct04	ct04	CTRG_01742	SMF12	Ortholog of S. cerevisiae Smf1; manganese transporter; Gcn4-regulated; Hap43, alkaline induced; caspofungin repressed; mutants are viable
ctro_c_2.2;1687428;A-T	Isoleucine	1	ct04	ct04	CTRG_01857	GTR1	Putative GTP-binding protein; involved in activation of TOR1C during starvation response; transcript is upregulated in clinical isolates from HIV+ patients with oral candidiasis
ctro_c_2.2;1925287;GAACTTCCTCT-G	Isoleucine	1	ct04	ct04	CTRG_01963	N/A
ctro_c_2.2;2029738;CT-C	Isoleucine	1	ct04	ct04	CTRG_02010	orf19.1757	Putative C2H2 transcription factor; expression upregulated in clinical isolates from HIV+ patients with oral candidiasis; Spider biofilm induced
ctro_c_2.2;2090711;T-A	Isoleucine	1	ct04	ct04	CTRG_02036	orf19.5365	S. cerevisiae ortholog YMR259C interacts with Trm7 for 2'-O-methylation of C32 of substrate tRNAs; downregulated by fluphenazine treatment or in an azole-resistant strain that overexpresses CDR1 and CDR2
ctro_c_2.2;2419556;CT-C	Isoleucine	1	ct04	ct04	CTRG_05726	orf19.3782	Predicted membrane transporter; member of the peptide-acetyl-coA transporter (PAT) family, major facilitator superfamily (MFS); induced by alpha pheromone in Spider medium
ctro_c_3.2;96002;A-T	Isoleucine	1	ct04	ct04	CTRG_02161	CAS4	RAM cell wall integrity signaling network protein; cell separation, azole sensitivity; needed for hyphal growth; insertion mutation near 3' end of gene increases caspofungin sensitivity; pheromone/hyphal induced; flow biofilm repressed
ctro_c_3.2;201771;AT-A	Isoleucine	1	ct04	ct04	CTRG_02202	orf19.5393	Putative cysteine sulfinate decarboxylase; transcript positively regulated by Tbf1; Spider biofilm induced
ctro_c_3.2;231917;G-A	Isoleucine	1	ct04	ct04	CTRG_02216	orf19.1427	Putative transporter; fungal-specific; Spider biofilm induced
ctro_c_3.2;1639776;AC-A	Isoleucine	1	ct04	ct04	CTRG_02774	ISA1	Putative mitochondrial iron-sulfur protein; alkaline repressed; induced in high iron; regulated by Sef1, Sfu1, Hap43; Spider biofilm induced
ctro_c_3.2;1730165;A-T	Isoleucine	1	ct04	ct04	CTRG_02818	VPS15	Protein involved in retrograde endosome-to-Golgi protein transport; required for normal virulence
ctro_c_3.2;1961785;C-A	Isoleucine	1	ct04	ct04	CTRG_02912	LPE10	Putative mitochondrial inner membrane magnesium transporter; possibly an essential gene, disruptants not obtained by UAU1 method
ctro_c_3.2;2050929;G-T	Isoleucine	1	ct04	ct04	CTRG_02951	orf19.91	Protein of unknown function; flow model biofilm induced; Hap43-repressed
ctro_c_4.2;490458;TTG-T	Isoleucine	1	ct04	ct04	CTRG_03060	HGT16	Putative glucose transporter of the major facilitator superfamily; the C. albicans glucose transporter family comprises 20 members; 12 probable membrane-spanning segments; gene has intron; expressed in rich medium with 2% glucose
ctro_c_4.2;619276;G-T	Isoleucine	1	ct04	ct04	CTRG_03121	orf19.11	Protein of unknown function; transcript regulated by Mig1 and Tup1; rat catheter biofilm induced
ctro_c_5.2;31723;AG-A	Isoleucine	1	ct04	ct04	CTRG_03746	orf19.3091	Protein of unknown function; repressed during core stress response
ctro_c_5.2;31725;CGGGAGTAGCTTTAG-C	Isoleucine	1	ct04	ct04	CTRG_03746
ctro_c_5.2;194256;AAT-A	Isoleucine	1	ct04	ct04	CTRG_03822	MNN4	Regulator of mannosylphosphorylation of N-linked mannans to cell wall proteins; no role in virulence or normal interaction with macrophages; mutant induces inflammatory cytokines in dendritic cells; rat catheter and Spider biofilm induced
ctro_c_5.2;260322;GA-G	Isoleucine	1	ct04	ct04	CTRG_03846	PHO4	bHLH transcription factor of the myc-family; required for phosphate acquisition and for resistance to stresses; induced by Mnl1 under weak acid stress
ctro_c_5.2;666096;G-T	Isoleucine	1	ct04	ct04	CTRG_03996	NRP1	Ortholog(s) have cytoplasmic stress granule localization
ctro_c_5.2;795302;T-G	Isoleucine	1	ct04	ct04	CTRG_04045	YND1	Ortholog(s) have ATPase activity, GTPase activity, adenosine-diphosphatase activity, cytidine diphosphatase activity, guanosine-diphosphatase activity and nucleoside-diphosphatase activity
ctro_c_5.2;838177;A-AAT	Isoleucine	1	ct04	ct04	CTRG_04063	N/A
ctro_c_5.2;884462;G-GGC	Isoleucine	1	ct04	ct04	CTRG_04084	RTG3	Transcription factor with bZIP motif involved in regulation of galactose catabolism genes; performs role analogous to Gal4p in S. cerevisiae; regulates carbon source-dependent stress response; regulates sphingolipid homeostasis
ctro_c_6.2;143930;C-T	Isoleucine	1	ct04	ct04	CTRG_04352	SKO1	bZIP transcription factor; involved in cell wall damage response; represses the yeast-to-hypha transition; mutants are caspofungin sensitive; induced by osmotic stress via Hog1; induced by Mnl1 under weak acid stress
ctro_c_6.2;801865;GA-G	Isoleucine	1	ct04	ct04	CTRG_04635	PGA5	Putative GPI-anchored beta-1,3-glucanosyltransferase with similarity to the A. fumigatus GEL family; fungal-specific (no human or murine homolog)
ctro_c_7.2;34910;CA-C	Isoleucine	1	ct04	ct04	CTRG_04865	orf19.6908	Dihydrofolate synthetase involved in folic acid biosynthesis
ctro_c_7.2;476340;G-A	Isoleucine	1	ct04	ct04	CTRG_05041	orf19.6488	N/A
ctro_c_7.2;695395;TA-T	Isoleucine	1	ct04	ct04	CTRG_05129	N/A
ctro_c_11;90455;G-T	Isoleucine	1	ct04	ct04	CTRG_06000	UTP13	Putative U3 snoRNA-associated protein; Hap43-induced; repressed in core stress response; physically interacts with TAP-tagged Nop1
ctro_c_11;287561;G-A	Isoleucine	1	ct04	ct04	CTRG_06093	SFL2	Transcription factor involved in regulation of morphogenesis; regulates transcription in response to carbon dioxide levels; required for filamentous growth, for virulence in RHE model but not in mice; Spider biofilm induced
ctro_c_12;84852;GTT-G	Isoleucine	1	ct04	ct04	CTRG_06204	BAT22	Putative branched chain amino acid aminotransferase; regulated by Gcn4p; induced by farnesol treatment, GlcNAc, amino acid starvation (3-aminotriazole treatment); present in exponential and stationary growth phase yeast cultures
ctro_c_12;90117;C-T	Isoleucine	1	ct04	ct04	CTRG_06206	MNN14	Predicted alpha-1,3-mannosyltransferase activity with a role in protein glycosylation; Hap43-repressed; Spider biofilm induced
ctro_c_1.2;724459;T-A	Serine	1	ct57	ct57	CTRG_00339	UBR1	Protein similar to S. cerevisiae Ubr1p ubiquitin-protein ligase; regulates stability of Ume6p in response to oxygen availability; transposon mutation affects filamentous growth; Spider biofilm induced
ctro_c_1.2;790478;T-TA	Serine	1	ct57	ct57	CTRG_00371	NAT5	Subunit of the N-terminal acetyltransferase NatA; Spider biofilm repressed
ctro_c_1.2;968806;AT-A	Serine	1	ct57	ct57	CTRG_00449	HTA3	Putative histone H2A; amphotericin B repressed; flucytosine induced; RNA abundance regulated by tyrosol and cell density; Spider biofilm repressed
ctro_c_1.2;2194509;CA-C	Serine	1	ct57	ct57	CTRG_00964	UFD4	Ortholog(s) have proteasome regulatory particle binding, ubiquitin protein ligase activity
ctro_c_2.2;714686;G-T	Serine	1	ct57	ct57	CTRG_01404	HEX3	Protein similar to S. cerevisiae Hex3p, which is involved in DNA damage response; transposon mutation affects filamentous growth
ctro_c_2.2;1136644;AT-A	Serine	1	ct57	ct57	CTRG_01596	orf19.4503	Similar to HMG-box variant of S. pombe; Spider biofilm repressed
ctro_c_2.2;1168945;GA-G	Serine	1	ct57	ct57	CTRG_01611	SNU114	Protein similar to S. cerevisiae Snu114p, which is an RNA helicase involved in pre-mRNA splicing; likely to be essential for growth, based on an insertional mutagenesis strategy
ctro_c_2.2;2261304;TA-T	Serine	1	ct57	ct57	CTRG_02107	ARP4	Subunit of the NuA4 histone acetyltransferase complex
ctro_c_3.2;87888;T-TAA	Serine	1	ct57	ct57	CTRG_02161	CAS4	RAM cell wall integrity signaling network protein; cell separation, azole sensitivity; needed for hyphal growth; insertion mutation near 3' end of gene increases caspofungin sensitivity; pheromone/hyphal induced; flow biofilm repressed
ctro_c_3.2;1419282;GAT-G	Serine	1	ct57	ct57	CTRG_02676	SPB4	Putative ATP-dependent RNA helicase; flucytosine repressed; Spider biofilm induced
ctro_c_3.2;1668909;C-A	Serine	1	ct57	ct57	CTRG_02789	orf19.5579	Protein with a predicted double-strand break repair domain; Hap43-repressed gene
ctro_c_3.2;1873724;A-ATG	Serine	1	ct57	ct57	CTRG_02868	N/A
ctro_c_3.2;1873727;T-TTGATTATATATAATCCTAG	Serine	1	ct57	ct57	CTRG_02868
ctro_c_3.2;1873729;A-AG	Serine	1	ct57	ct57	CTRG_02868
ctro_c_3.2;1873731;T-TTCATCAAACGAATCAAATGCATATGGAGATGGAACCCCCGATTCTCGACAATAAAATCCTGGAATATCAACCTTGGGTTTCTTATCTTCATTGTATGTACCCACAAA	Serine	1	ct57	ct57	CTRG_02868
ctro_c_3.2;1913095;G-A	Serine	1	ct57	ct57	CTRG_02891	orf19.686	Protein of unknown function; regulated by Nrg1
ctro_c_4.2;496031;A-T	Serine	1	ct57	ct57	CTRG_03065	orf19.6392	N/A
ctro_c_4.2;993719;A-ACC	Serine	1	ct57	ct57	CTRG_03269	CTA8	Essential transcription factor, mediates heat shock transcriptional induction; in the absence of heat stress, Cta8p levels are modulated by growth temperature to regulate basal expression of genes involved in protein folding
ctro_c_4.2;1272142;C-T	Serine	1	ct57	ct57	CTRG_03381	orf19.4843	Putative iron/copper reductas; involved in iron homeostasis; rat catheter and Spider biofilm induced
ctro_c_4.2;1933828;C-A	Serine	1	ct57	ct57	CTRG_03664	N/A
ctro_c_5.2;72553;C-CTCATTGGCAAA	Serine	1	ct57	ct57	CTRG_03770	N/A
ctro_c_5.2;72589;T-TTGTTG	Serine	1	ct57	ct57	CTRG_03770
ctro_c_5.2;125449;CAACA-C	Serine	1	ct57	ct57	CTRG_03787	ALS9	ALS family cell-surface glycoprotein; expressed during infection of human epithelial cells; confers laminin adhesion to S. cerevisiae; highly variable; putative GPI-anchor; Hap43-repressed
ctro_c_5.2;125454;GTAGATTCAACA-G	Serine	1	ct57	ct57	CTRG_03787
ctro_c_5.2;182465;A-AAT	Serine	1	ct57	ct57	CTRG_03814	N/A
ctro_c_5.2;182466;CGG-C	Serine	1	ct57	ct57	CTRG_03814
ctro_c_5.2;182496;A-ACT	Serine	1	ct57	ct57	CTRG_03814
ctro_c_5.2;182499;TCA-T	Serine	1	ct57	ct57	CTRG_03814
ctro_c_5.2;325922;GGT-G	Serine	1	ct57	ct57	CTRG_03871	ALS3	Cell wall adhesin; epithelial adhesion, endothelial invasion; alleles vary in adhesiveness; immunoprotective in mice; binds SspB adhesin of S. gordonii in mixed biofilm; induced in/required for Spider biofilm; flow model biofilm repressed
ctro_c_5.2;837897;A-AG	Serine	1	ct57	ct57	CTRG_04063	N/A
ctro_c_5.2;837899;A-AG	Serine	1	ct57	ct57	CTRG_04063
ctro_c_5.2;976760;C-CT	Serine	1	ct57	ct57	CTRG_04122	orf19.2296	Predicted mucin-like protein; ketoconazole-induced; fluconazole-repressed; induced in cyr1 mutant; colony morphology-related gene regulation by Ssn6; flow model biofilm induced; Spider biofilm induced
ctro_c_5.2;1128888;GT-G	Serine	1	ct57	ct57	CTRG_04179	orf19.6200	Pry family pathogenesis-related protein; oral infection upregulated gene; mutant has reduced capacity to damage oral epithelial cells
ctro_c_5.2;1257168;G-GA	Serine	1	ct57	ct57	CTRG_04235	N/A
ctro_c_5.2;1308317;C-T	Serine	1	ct57	ct57	CTRG_04256	orf19.1823	Predicted membrane protein; transcript repressed by ciclopirox olamine
ctro_c_6.2;1062137;G-T	Serine	1	ct57	ct57	CTRG_04760	KTR4	Mannosyltransferase; induced during cell wall regeneration; fungal-specific (no human or murine homolog); Bcr1-repressed in RPMI a/a biofilms
ctro_c_7.2;232465;AGCTGG-A	Serine	1	ct57	ct57	CTRG_04951	CSA1	Surface antigen on elongating hyphae and buds; strain variation in repeat number; ciclopirox, filament induced, alkaline induced by Rim101; Efg1-, Cph1, Hap43-regulated; required for WT RPMI biofilm formation; Bcr1-induced in a/a biofilms
ctro_c_7.2;232471;AGTAGAATCAG-A	Serine	1	ct57	ct57	CTRG_04951	CSA1	Surface antigen on elongating hyphae and buds; strain variation in repeat number; ciclopirox, filament induced, alkaline induced by Rim101; Efg1-, Cph1, Hap43-regulated; required for WT RPMI biofilm formation; Bcr1-induced in a/a biofilms
ctro_c_8;46806;C-T	Serine	1	ct57	ct57	CTRG_05250	SMC4	Ortholog(s) have ATPase activity, DNA/DNA annealing activity, chromatin binding, double-stranded DNA binding, single-stranded DNA binding activity
ctro_c_8;645058;G-A	Serine	1	ct57	ct57	CTRG_05498	N/A
ctro_c_8;645059;G-A	Serine	1	ct57	ct57	CTRG_05498
ctro_c_11;364118;AGT-A	Serine	1	ct57	ct57	CTRG_06121	orf19.4005	Putative dephospho-CoA kinase; protein likely to be essential for growth, based on an insertional mutagenesis strategy
ctro_c_1.2;1411700;C-T	Valine	1	ct04	ct04	CTRG_00638	N/A
ctro_c_1.2;2310040;G-A	Valine	1	ct04	ct04	CTRG_01012	BUD22	Protein with a predicted role in 18S rRNA maturation and small ribosomal subunit biogenesis; repressed in core stress response; repressed by prostaglandins
ctro_c_2.2;457024;C-A	Valine	1	ct04	ct04	CTRG_01287	orf19.841	Ortholog(s) have SNARE binding activity, role in Golgi vesicle docking, Golgi vesicle transport and Golgi membrane localization
ctro_c_2.2;747282;CTTCA-C	Valine	1	ct04	ct04	CTRG_01415	SAM37	Protein of the mitochondrial outer membrane, component of the Sorting and Assembly Machinery (SAM) involved in insertion of proteins into the outer membrane; mutants show loss of mtDNA
ctro_c_2.2;1028832;T-TAACA	Valine	1	ct04	ct04	CTRG_01541	PNG2	Putative peptide:N-glycanase; gene has variable numbers of 12-bp repeats; induced by caspofungin, ciclopirox olamine, ketoconazole or hypoxia; gene of core caspofungin response; Hap43-induced; Spider biofilm induced
ctro_c_2.2;1028835;CTGTT-C	Valine	1	ct04	ct04	CTRG_01541
ctro_c_2.2;1067413;A-T	Valine	1	ct04	ct04	CTRG_01560	orf19.3582	Ortholog(s) have protein-lysine N-methyltransferase activity and role in peptidyl-lysine dimethylation, peptidyl-lysine monomethylation, vesicle-mediated transport
ctro_c_2.2;1303905;C-CT	Valine	1	ct04	ct04	CTRG_01679	orf19.2200	Protein of unknown function; rat catheter biofilm repressed
ctro_c_2.2;1436499;A-T	Valine	1	ct04	ct04	CTRG_01742	SMF12	Ortholog of S. cerevisiae Smf1; manganese transporter; Gcn4-regulated; Hap43, alkaline induced; caspofungin repressed; mutants are viable
ctro_c_2.2;1687428;A-T	Valine	1	ct04	ct04	CTRG_01857	GTR1	Putative GTP-binding protein; involved in activation of TOR1C during starvation response; transcript is upregulated in clinical isolates from HIV+ patients with oral candidiasis
ctro_c_2.2;1925287;GAACTTCCTCT-G	Valine	1	ct04	ct04	CTRG_01963	N/A
ctro_c_2.2;2029738;CT-C	Valine	1	ct04	ct04	CTRG_02010	orf19.1757	Putative C2H2 transcription factor; expression upregulated in clinical isolates from HIV+ patients with oral candidiasis; Spider biofilm induced
ctro_c_2.2;2090711;T-A	Valine	1	ct04	ct04	CTRG_02036	orf19.5365	S. cerevisiae ortholog YMR259C interacts with Trm7 for 2'-O-methylation of C32 of substrate tRNAs; downregulated by fluphenazine treatment or in an azole-resistant strain that overexpresses CDR1 and CDR2
ctro_c_2.2;2419556;CT-C	Valine	1	ct04	ct04	CTRG_05726	orf19.3782	Predicted membrane transporter; member of the peptide-acetyl-coA transporter (PAT) family, major facilitator superfamily (MFS); induced by alpha pheromone in Spider medium
ctro_c_3.2;96002;A-T	Valine	1	ct04	ct04	CTRG_02161	CAS4	RAM cell wall integrity signaling network protein; cell separation, azole sensitivity; needed for hyphal growth; insertion mutation near 3' end of gene increases caspofungin sensitivity; pheromone/hyphal induced; flow biofilm repressed
ctro_c_3.2;201771;AT-A	Valine	1	ct04	ct04	CTRG_02202	orf19.5393	Putative cysteine sulfinate decarboxylase; transcript positively regulated by Tbf1; Spider biofilm induced
ctro_c_3.2;231917;G-A	Valine	1	ct04	ct04	CTRG_02216	orf19.1427	Putative transporter; fungal-specific; Spider biofilm induced
ctro_c_3.2;1639776;AC-A	Valine	1	ct04	ct04	CTRG_02774	ISA1	Putative mitochondrial iron-sulfur protein; alkaline repressed; induced in high iron; regulated by Sef1, Sfu1, Hap43; Spider biofilm induced
ctro_c_3.2;1730165;A-T	Valine	1	ct04	ct04	CTRG_02818	VPS15	Protein involved in retrograde endosome-to-Golgi protein transport; required for normal virulence
ctro_c_3.2;1961785;C-A	Valine	1	ct04	ct04	CTRG_02912	LPE10	Putative mitochondrial inner membrane magnesium transporter; possibly an essential gene, disruptants not obtained by UAU1 method
ctro_c_3.2;2050929;G-T	Valine	1	ct04	ct04	CTRG_02951	orf19.91	Protein of unknown function; flow model biofilm induced; Hap43-repressed
ctro_c_4.2;490458;TTG-T	Valine	1	ct04	ct04	CTRG_03060	HGT16	Putative glucose transporter of the major facilitator superfamily; the C. albicans glucose transporter family comprises 20 members; 12 probable membrane-spanning segments; gene has intron; expressed in rich medium with 2% glucose
ctro_c_4.2;619276;G-T	Valine	1	ct04	ct04	CTRG_03121	orf19.11	Protein of unknown function; transcript regulated by Mig1 and Tup1; rat catheter biofilm induced
ctro_c_5.2;31723;AG-A	Valine	1	ct04	ct04	CTRG_03746	orf19.3091	Protein of unknown function; repressed during core stress response
ctro_c_5.2;31725;CGGGAGTAGCTTTAG-C	Valine	1	ct04	ct04	CTRG_03746
ctro_c_5.2;194256;AAT-A	Valine	1	ct04	ct04	CTRG_03822	MNN4	Regulator of mannosylphosphorylation of N-linked mannans to cell wall proteins; no role in virulence or normal interaction with macrophages; mutant induces inflammatory cytokines in dendritic cells; rat catheter and Spider biofilm induced
ctro_c_5.2;260322;GA-G	Valine	1	ct04	ct04	CTRG_03846	PHO4	bHLH transcription factor of the myc-family; required for phosphate acquisition and for resistance to stresses; induced by Mnl1 under weak acid stress
ctro_c_5.2;666096;G-T	Valine	1	ct04	ct04	CTRG_03996	NRP1	Ortholog(s) have cytoplasmic stress granule localization
ctro_c_5.2;795302;T-G	Valine	1	ct04	ct04	CTRG_04045	YND1	Ortholog(s) have ATPase activity, GTPase activity, adenosine-diphosphatase activity, cytidine diphosphatase activity, guanosine-diphosphatase activity and nucleoside-diphosphatase activity
ctro_c_5.2;838177;A-AAT	Valine	1	ct04	ct04	CTRG_04063	N/A
ctro_c_5.2;884462;G-GGC	Valine	1	ct04	ct04	CTRG_04084	RTG3	Transcription factor with bZIP motif involved in regulation of galactose catabolism genes; performs role analogous to Gal4p in S. cerevisiae; regulates carbon source-dependent stress response; regulates sphingolipid homeostasis
ctro_c_6.2;143930;C-T	Valine	1	ct04	ct04	CTRG_04352	SKO1	bZIP transcription factor; involved in cell wall damage response; represses the yeast-to-hypha transition; mutants are caspofungin sensitive; induced by osmotic stress via Hog1; induced by Mnl1 under weak acid stress
ctro_c_6.2;801865;GA-G	Valine	1	ct04	ct04	CTRG_04635	PGA5	Putative GPI-anchored beta-1,3-glucanosyltransferase with similarity to the A. fumigatus GEL family; fungal-specific (no human or murine homolog)
ctro_c_7.2;34910;CA-C	Valine	1	ct04	ct04	CTRG_04865	orf19.6908	Dihydrofolate synthetase involved in folic acid biosynthesis
ctro_c_7.2;476340;G-A	Valine	1	ct04	ct04	CTRG_05041	orf19.6488	N/A
ctro_c_7.2;695395;TA-T	Valine	1	ct04	ct04	CTRG_05129	N/A
ctro_c_11;90455;G-T	Valine	1	ct04	ct04	CTRG_06000	UTP13	Putative U3 snoRNA-associated protein; Hap43-induced; repressed in core stress response; physically interacts with TAP-tagged Nop1
ctro_c_11;287561;G-A	Valine	1	ct04	ct04	CTRG_06093	SFL2	Transcription factor involved in regulation of morphogenesis; regulates transcription in response to carbon dioxide levels; required for filamentous growth, for virulence in RHE model but not in mice; Spider biofilm induced
ctro_c_12;84852;GTT-G	Valine	1	ct04	ct04	CTRG_06204	BAT22	Putative branched chain amino acid aminotransferase; regulated by Gcn4p; induced by farnesol treatment, GlcNAc, amino acid starvation (3-aminotriazole treatment); present in exponential and stationary growth phase yeast cultures
ctro_c_12;90117;C-T	Valine	1	ct04	ct04	CTRG_06206	MNN14	Predicted alpha-1,3-mannosyltransferase activity with a role in protein glycosylation; Hap43-repressed; Spider biofilm induced
